# Supplementary material for: Dynamics of the Apple Fruit Microbiome after Harvest and Implications for Fruit Quality
Source: Microorganisms. 2021 Jan 28;9(2):272. doi: 10.3390/microorganisms9020272 (PMC7912366; doi:10.3390/microorganisms9020272)
Supplement: Supplementary file 1 [file microorganisms-09-00272-s001.zip]

Archive with 4 entries (4 files):
- FileS1.txt
- FileS2.fasta
- Supplementary_figures.docx
- Supplementary_tables.xlsx
