# Supplementary material for: Dynamics of the Apple Fruit Microbiome after Harvest and Implications for Fruit Quality
Source: Microorganisms. 2021 Jan 28;9(2):272. doi: 10.3390/microorganisms9020272 (PMC7912366; doi:10.3390/microorganisms9020272)
Supplement: Supplementary file 1 [file microorganisms-09-00272-s001.zip › FileS1.txt]

003c87868e1e601b472b067681074ac7_escherichia	D_0__Bacteria;D_1__Proteobacteria;D_2__Gammaproteobacteria;D_3__Enterobacteriales;D_4__Enterobacteriaceae;D_5__Escherichia-Shigella;D_6__uncultured_bacterium
00d6fec6228cab0b9a386cb125dd2b85_Botrytis_cinerea	k__Fungi;p__Ascomycota;c__Leotiomycetes;o__Helotiales;f__Sclerotiniaceae;g__Botrytis;s__Botrytis_cinerea
03c37773a8dadb06a5f5ac02326a49ad_Aureobasidium	k__Fungi;p__Ascomycota;c__Dothideomycetes;o__Dothideales;f__Aureobasidiaceae;g__Aureobasidium;s__Aureobasidium_pullulans
077898c5f472dc23934fcb9616356551_Bacteria_Mitochondrion_fungi	D_0__Bacteria;D_1__Proteobacteria;D_2__Alphaproteobacteria;D_3__Rickettsiales;D_4__Mitochondria;D_5__Ambiguous_plant;D_6__Ambiguous_plant
077898c5f472dc23934fcb9616356551_Mitochondrion_Fungus	D_0__Bacteria;D_1__Proteobacteria;D_2__Alphaproteobacteria;D_3__Rickettsiales;D_4__Mitochondria;D_5__Ambiguous_fungus;D_6__Ambiguous_fungus
077d784125260349e08b7209070232e7_Brenneria	D_0__Bacteria;D_1__Proteobacteria;D_2__Gammaproteobacteria;D_3__Enterobacteriales;D_4__Enterobacteriaceae;D_5__Brenneria;D_6__Brenneria_alni
167b943469fb67411a0ffc49fa9ab267_Epicoccum_sp	k__Fungi;p__Ascomycota;c__Dothideomycetes;o__Pleosporales;f__Didymellaceae;g__Epicoccum;s__unassigned
195cc5dcccfe3a195dbd8a9a45bc621a_Pantoea	D_0__Bacteria;D_1__Proteobacteria;D_2__Gammaproteobacteria;D_3__Enterobacteriales;D_4__Enterobacteriaceae;D_5__Pantoea;D_6__uncultured_bacterium
1c792f57ea4e70f6df215298785a8d4b_Bacteria_Entyloma	k__Fungi;p__Basidiomycota;c__Exobasidiomycetes;o__Entylomatales;f__Entylomataceae;g__Entyloma;s__unassigned
1c792f57ea4e70f6df215298785a8d4b_Entyloma	k__Fungi;p__Basidiomycota;c__Exobasidiomycetes;o__Entylomatales;f__Entylomataceae;g__Entyloma;s__unassigned
1cfd942f9af3dab7f45256bb28350c61_Epicoccum_sp	k__Fungi;p__Ascomycota;c__Dothideomycetes;o__Pleosporales;f__Didymellaceae;g__Epicoccum;s__unassigned
20426efd84f6f1fb9c142cb2ce147afa_escherichia	D_0__Bacteria;D_1__Proteobacteria;D_2__Gammaproteobacteria;D_3__Enterobacteriales;D_4__Enterobacteriaceae;D_5__Escherichia-Shigella;D_6__uncultured_bacterium
22701a2571c059bd33e13204bfc2bb40_klebsiella	D_0__Bacteria;D_1__Proteobacteria;D_2__Gammaproteobacteria;D_3__Enterobacteriales;D_4__Enterobacteriaceae;D_5__Klebsiella;D_6__unassigned
26223deb8864116d3c8ecfc6df76d8d6_Monilinia_fructigena	k__Fungi;p__Ascomycota;c__Leotiomycetes;o__Helotiales;f__Sclerotiniaceae;g__Monilinia;s__unassigned
29cf504925737f4b8d5be0aec231fe75_Bacteria_Entyloma	k__Fungi;p__Basidiomycota;c__Exobasidiomycetes;o__Entylomatales;f__Entylomataceae;g__Entyloma;s__unassigned
29cf504925737f4b8d5be0aec231fe75_Entyloma	k__Fungi;p__Basidiomycota;c__Exobasidiomycetes;o__Entylomatales;f__Entylomataceae;g__Entyloma;s__unassigned
2c2bdbca86deaa03fceb9bcb1e178b4d_Bacteria_Mitochondrion_fungi	D_0__Bacteria;D_1__Proteobacteria;D_2__Alphaproteobacteria;D_3__Rickettsiales;D_4__Mitochondria;D_5__Ambiguous_fungus;D_6__Ambiguous_fungus
2c2bdbca86deaa03fceb9bcb1e178b4d_Mitochondrion_Fungus	D_0__Bacteria;D_1__Proteobacteria;D_2__Alphaproteobacteria;D_3__Rickettsiales;D_4__Mitochondria;D_5__Ambiguous_fungus;D_6__Ambiguous_fungus
36b6cb0f67e06a9f71458eaa7d299e61_Monilinia_fructigena	k__Fungi;p__Ascomycota;c__Leotiomycetes;o__Helotiales;f__Sclerotiniaceae;g__Monilinia;s__unassigned
36e34338d73a1e8175426c550fee3cca_Bacteria_Buckleyzyma	k__Fungi;p__Basidiomycota;c__Cystobasidiomycetes;o__Cystobasidiomycetes_ord_Incertae_sedis;f__Buckleyzymaceae;g__Buckleyzyma;s__Buckleyzyma_aurantica
36e34338d73a1e8175426c550fee3cca_Buckleyzyma_Rhodotorula	k__Fungi;p__Basidiomycota;c__Cystobasidiomycetes;o__Cystobasidiomycetes_ord_Incertae_sedis;f__Buckleyzymaceae;g__Buckleyzyma;s__Buckleyzyma_aurantica
37d374c702bbe8a75348607dfb830b2e_Chloroplast_Malus	D_0__Bacteria;D_1__Cyanobacteria;D_2__Chloroplast;D_3__Malus_domestica_(apple);D_4__Malus_domestica_(apple);D_5__Malus_domestica_(apple);D_6__Malus_domestica_(apple)
3a4e7796646fd07005a0c24ab6694846_Bacteria_Trebouxia_Lichen_GreenAlgae	k__Plantae;p__Chlorophyta;c__Trebouxiophyceae;o__Trebouxiales;f__Trebouxiaceae;g__Trebouxia;s__unassigned
3c79015fb45e13933989b504b4598d65_Didymella_sp	k__Fungi;p__Ascomycota;c__Dothideomycetes;o__Pleosporales;f__Didymellaceae;g__Didymella;s__unassigned
3cd4020e6698604cc889f4d8d1965e8a_Bacteria_Mitochondrion_fungi	D_0__Bacteria;D_1__Proteobacteria;D_2__Alphaproteobacteria;D_3__Rickettsiales;D_4__Mitochondria;D_5__Ambiguous_fungus;D_6__Ambiguous_fungus
3cd4020e6698604cc889f4d8d1965e8a_Mitochondrion_Fungus	D_0__Bacteria;D_1__Proteobacteria;D_2__Alphaproteobacteria;D_3__Rickettsiales;D_4__Mitochondria;D_5__Ambiguous_fungus;D_6__Ambiguous_fungus
3e1d48a89da74353e022b651c17affd0_brenneria	D_0__Bacteria;D_1__Proteobacteria;D_2__Gammaproteobacteria;D_3__Enterobacteriales;D_4__Enterobacteriaceae;D_5__Brenneria;D_6__Brenneria_alni
3f1e89e7be2db98960e7bb3c0481b812_Brenneria	D_0__Bacteria;D_1__Proteobacteria;D_2__Gammaproteobacteria;D_3__Enterobacteriales;D_4__Enterobacteriaceae;D_5__Brenneria;D_6__Brenneria_alni
406c92878a388666d169f90a28a46673_Acinetobacter_sp	D_0__Bacteria;D_1__Proteobacteria;D_2__Gammaproteobacteria;D_3__Pseudomonadales;D_4__Moraxellaceae;D_5__Acinetobacter;D_6__uncultured_Acinetobacter_sp.
406c92878a388666d169f90a28a46673_Bacteria_Acinetobacter	D_0__Bacteria;D_1__Proteobacteria;D_2__Gammaproteobacteria;D_3__Pseudomonadales;D_4__Moraxellaceae;D_5__Acinetobacter;D_6__uncultured_Acinetobacter_sp.
42b2456c5fcba7bc0fd65996fc481ebe_Botrytis_cinerea	k__Fungi;p__Ascomycota;c__Leotiomycetes;o__Helotiales;f__Sclerotiniaceae;g__Botrytis;s__Botrytis_cinerea
42b2456c5fcba7bc0fd65996fc481ebe_Sclerotinia_otu99_botrytis	k__Fungi;p__Ascomycota;c__Leotiomycetes;o__Helotiales;f__Sclerotiniaceae;g__Botrytis;s__Botrytis_cinerea
42bfdc9e811acf849da07b46a233bf2d_Bacteria_chloroplast_plant	D_0__Bacteria;D_1__Cyanobacteria;D_2__Chloroplast;D_3__plant_chloroplast;D_4__plant_chloroplast;D_5__plant_chloroplast;D_6__plant_chloroplast
42bfdc9e811acf849da07b46a233bf2d_Chloroplast_Malus	D_0__Bacteria;D_1__Cyanobacteria;D_2__Chloroplast;D_3__Malus_domestica_(apple);D_4__Malus_domestica_(apple);D_5__Malus_domestica_(apple);D_6__Malus_domestica_(apple)
4550079055f6310e59d520702eb5eb48_Bacteria_Mitochondrion_fungi	D_0__Bacteria;D_1__Proteobacteria;D_2__Alphaproteobacteria;D_3__Rickettsiales;D_4__Mitochondria;D_5__Ambiguous_fungus;D_6__Ambiguous_fungus
4550079055f6310e59d520702eb5eb48_Mitochondrion_Fungus	D_0__Bacteria;D_1__Proteobacteria;D_2__Alphaproteobacteria;D_3__Rickettsiales;D_4__Mitochondria;D_5__Ambiguous_ungus;D_6__Ambiguous_fungus
4559fd3f7319dfde478050bf9deab6e8_Bacteria_Sphingomonas	D_0__Bacteria;D_1__Proteobacteria;D_2__Alphaproteobacteria;D_3__Sphingomonadales;D_4__Sphingomonadaceae;D_5__Sphingomonas;D_6__uncultured_bacterium
4822810fb633c37bce4d9e61640d12c9_escherichia	D_0__Bacteria;D_1__Proteobacteria;D_2__Gammaproteobacteria;D_3__Enterobacteriales;D_4__Enterobacteriaceae;D_5__Escherichia-Shigella;D_6__uncultured_bacterium
4cc6e757170b0d00e272bdbe6f28e708_Cladosporium_sp	k__Fungi;p__Ascomycota;c__Dothideomycetes;o__Capnodiales;f__Cladosporiaceae;g__Cladosporium;s__Cladosporium_cladosporioides
4dad983c11872a75cd18376c2a3b7e58_Cladosporium_cladosporioides	k__Fungi;p__Ascomycota;c__Dothideomycetes;o__Capnodiales;f__Cladosporiaceae;g__Cladosporium;s__Cladosporium_cladosporioides
4df86b9902d0bf5cca2526456d3ddadb_Brenneria	D_0__Bacteria;D_1__Proteobacteria;D_2__Gammaproteobacteria;D_3__Enterobacteriales;D_4__Enterobacteriaceae;D_5__Brenneria;D_6__Brenneria_alni
514bdb14bf01927e100c05c910a64e4d_KLuyveromyces_lactis	k__Fungi;p__Ascomycota;c__Saccharomycetes;o__Saccharomycetales;f__Saccharomycetaceae;g__Kluyveromyces;s__Kluyveromyces_lactis
51af8b21d4be8bd7176727530db8a159_Bacteria_chloroplast_plant	D_0__Bacteria;D_1__Cyanobacteria;D_2__Chloroplast;D_3__plant_chloroplast;D_4__plant_chloroplast;D_5__plant_chloroplast;D_6__plant_chloroplast
51af8b21d4be8bd7176727530db8a159_Chloroplast_Malus	D_0__Bacteria;D_1__Cyanobacteria;D_2__Chloroplast;D_3__Malus_domestica_(apple);D_4__Malus_domestica_(apple);D_5__Malus_domestica_(apple);D_6__Malus_domestica_(apple)
54e69302fb76ac129f276700f093ddb0_escherichia	D_0__Bacteria;D_1__Proteobacteria;D_2__Gammaproteobacteria;D_3__Enterobacteriales;D_4__Enterobacteriaceae;D_5__Escherichia-Shigella;D_6__uncultured_bacterium
569bb1e2a73d253a1dcdf4eee68cb36d_Entero_otu99_Serratia	D_0__Bacteria;D_1__Proteobacteria;D_2__Gammaproteobacteria;D_3__Enterobacteriales;D_4__Enterobacteriaceae;D_5__Serratia;D_6__unassigned
569bb1e2a73d253a1dcdf4eee68cb36d_serratia	D_0__Bacteria;D_1__Proteobacteria;D_2__Gammaproteobacteria;D_3__Enterobacteriales;D_4__Enterobacteriaceae;D_5__Serratia;D_6__unassigned
5951d26f2860acd20c20de3e2bd48386_Didymella_sp	k__Fungi;p__Ascomycota;c__Dothideomycetes;o__Pleosporales;f__Didymellaceae;g__Didymella;s__unassigned
5a843b3c15532b2fba9d06a1393e4dd6_Cladosporium_cladosporioides	k__Fungi;p__Ascomycota;c__Dothideomycetes;o__Capnodiales;f__Cladosporiaceae;g__Cladosporium;s__unassigned
5bccd3800c12f81819c5c472bffb2ee5_serratia	D_0__Bacteria;D_1__Proteobacteria;D_2__Gammaproteobacteria;D_3__Enterobacteriales;D_4__Enterobacteriaceae;D_5__Serratia;D_6__unassigned
5f398a0feacaefc7e725d193eecfab20_escherichia	D_0__Bacteria;D_1__Proteobacteria;D_2__Gammaproteobacteria;D_3__Enterobacteriales;D_4__Enterobacteriaceae;D_5__Escherichia-Shigella;D_6__uncultured_bacterium
6954e89563a6a433867d36f6555157a3_Bacteria_Massilia	D_0__Bacteria;D_1__Proteobacteria;D_2__Betaproteobacteria;D_3__Burkholderiales;D_4__Oxalobacteraceae;D_5__Massilia;D_6__uncultured_bacterium
69f47655bfddf03f9a64d1a825e86d15_Cladosporium_sp	k__Fungi;p__Ascomycota;c__Dothideomycetes;o__Capnodiales;f__Cladosporiaceae;g__Cladosporium;s__Cladosporium_cladosporioides
6dabc5be925489fd1fe06c97bc10013e_Bacteria_chloroplasst_plant	D_0__Bacteria;D_1__Cyanobacteria;D_2__Chloroplast;D_3__plant_chloroplast;D_4__plant_chloroplast;D_5__plant_chloroplast;D_6__plant_chloroplast
6dabc5be925489fd1fe06c97bc10013e_Chloroplast_Malus	D_0__Bacteria;D_1__Cyanobacteria;D_2__Chloroplast;D_3__Malus_domestica_(apple);D_4__Malus_domestica_(apple);D_5__Malus_domestica_(apple);D_6__Malus_domestica_(apple)
75764caa1dceeef77e5555c407c672fd_Bacteria_Rhizobiales_uncultured	D_0__Bacteria;D_1__Proteobacteria;D_2__Alphaproteobacteria;D_3__Rhizobiales;D_4__uncultured;Ambiguous_uncultured;D_6__uncultured_bacterium
75764caa1dceeef77e5555c407c672fd_Rhizobiales	D_0__Bacteria;D_1__Proteobacteria;D_2__Alphaproteobacteria;D_3__Rhizobiales;D_4__uncultured;Ambiguous_uncultured;D_6__uncultured_bacterium
76dd4e5f58bddef233a4fbf1c5eaf090_Bacteria_Metschnikowia	k__Fungi;p__Ascomycota;c__Saccharomycetes;o__Saccharomycetales;f__Metschnikowiaceae;g__Metschnikowia;s__unassigned
76dd4e5f58bddef233a4fbf1c5eaf090_Metschnikowia_sp	k__Fungi;p__Ascomycota;c__Saccharomycetes;o__Saccharomycetales;f__Metschnikowiaceae;g__Metschnikowia;s__unassigned
76f46fcd9d60610b2ac4106b9011a1d9_Bacteria_Entyloma	k__Fungi;p__Basidiomycota;c__Exobasidiomycetes;o__Entylomatales;f__Entylomataceae;g__Entyloma;s__unassigned
76f46fcd9d60610b2ac4106b9011a1d9_Entyloma	k__Fungi;p__Basidiomycota;c__Exobasidiomycetes;o__Entylomatales;f__Entylomataceae;g__Entyloma;s__unassigned
7ad60e46bc44edb06e421aea235700ed_brenneria	D_0__Bacteria;D_1__Proteobacteria;D_2__Gammaproteobacteria;D_3__Enterobacteriales;D_4__Enterobacteriaceae;D_5__Brenneria;D_6__Brenneria_alni
7cc37c33d5b7992e02ce2456db81e02b_Bacteria_Tilletiopsis	k__Fungi;p__Basidiomycota;c__Exobasidiomycetes;o__Entylomatales;f__Entylomatales_fam_Incertae_sedis;g__Tilletiopsis;s__unnasigned
7daedd8a64a77c1c05d750f5d1a6a346_Bacteria_Entyloma	k__Fungi;p__Basidiomycota;c__Exobasidiomycetes;o__Entylomatales;f__Entylomataceae;g__Entyloma;s__unassigned
8cd812189b12e9f75acaf886629526bf_Bacteria_Nigrospora	k__Fungi;p__Ascomycota;c__Sordariomycetes;o__Trichosphaeriales;f__Trichosphaeriaceae;g__Nigrospora;s__unassigned
8cd812189b12e9f75acaf886629526bf_Nigrospora_sphaerica	k__Fungi;p__Ascomycota;c__Sordariomycetes;o__Trichosphaeriales;f__Trichosphaeriaceae;g__Nigrospora;s__unassigned
8e3eea6f8a254c6f40d88f1f8a62ae7a_Mitochondrion_malus	D_0__Bacteria;D_1__Proteobacteria;D_2__Alphaproteobacteria;D_3__Rickettsiales;D_4__Mitochondria;D_5__Malus_domestica_(apple);D_6__Malus_domestica_(apple)
8f8727df741f182ddd09ed35bd1d5d31_erwinia	D_0__Bacteria;D_1__Proteobacteria;D_2__Gammaproteobacteria;D_3__Enterobacteriales;D_4__Enterobacteriaceae;D_5__Erwinia;D_6__unassigned
944c6651f1300341db1d827e86cd2ba6_Bacteria_Mitochondrion_fungi	D_0__Bacteria;D_1__Proteobacteria;D_2__Alphaproteobacteria;D_3__Rickettsiales;D_4__Mitochondria;D_5__Ambiguous_fungus;D_6__Ambiguous_fungus
944c6651f1300341db1d827e86cd2ba6_Fungal_mtitochondrion	D_0__Bacteria;D_1__Proteobacteria;D_2__Alphaproteobacteria;D_3__Rickettsiales;D_4__Mitochondria;D_5__Ambiguous_fungus;D_6__Ambiguous_fungus
9a355e03c24ec87fb55ef54a56efc8c1_Pantoea	D_0__Bacteria;D_1__Proteobacteria;D_2__Gammaproteobacteria;D_3__Enterobacteriales;D_4__Enterobacteriaceae;D_5__Pantoea;D_6__uncultured_bacterium
9ab4e36dd6509095e81dbad2212b8b52_Buckleyzyma_Rhodotorula	k__Fungi;p__Basidiomycota;c__Cystobasidiomycetes;o__Cystobasidiomycetes_ord_Incertae_sedis;f__Buckleyzymaceae;g__Buckleyzyma;s__Buckleyzyma_aurantica
a27fc4e92fccbe336dce159e6675a614_Monilinia_fructigena	k__Fungi;p__Ascomycota;c__Leotiomycetes;o__Helotiales;f__Sclerotiniaceae;g__Monilinia;s__unassigned
a5adfdddf7f9eab67f61287ecf3ea482_Monilinia_fructigena	k__Fungi;p__Ascomycota;c__Leotiomycetes;o__Helotiales;f__Sclerotiniaceae;g__Monilinia;s__unassigned
a5adfdddf7f9eab67f61287ecf3ea482_Sclerotinia_otu99_Monilia	k__Fungi;p__Ascomycota;c__Leotiomycetes;o__Helotiales;f__Sclerotiniaceae;g__Monilinia;s__unassigned
aa0cbe14fc33673c135917ee14adb58e_Entero_otu99_ewingella_serratia_rhanella	D_0__Bacteria;D_1__Proteobacteria;D_2__Gammaproteobacteria;D_3__Enterobacteriales;D_4__Enterobacteriaceae;D_5__Serratia;D_6__unassigned
af5ab4317c5f71916f8034e8b7000e8b_Entero_otu99_klebsiella	D_0__Bacteria;D_1__Proteobacteria;D_2__Gammaproteobacteria;D_3__Enterobacteriales;D_4__Enterobacteriaceae;D_5__Klebsiella;D_6__unassigned
af5ab4317c5f71916f8034e8b7000e8b_klebsiella	D_0__Bacteria;D_1__Proteobacteria;D_2__Gammaproteobacteria;D_3__Enterobacteriales;D_4__Enterobacteriaceae;D_5__Klebsiella;D_6__unassigned
c4d4fdb7d5d00127a5165d7932fd1506_Bacteria_Filobasidium	k__Fungi;p__Basidiomycota;c__Tremellomycetes;o__Filobasidiales;f__Filobasidiaceae;g__Filobasidium;s__unassigned
c4d4fdb7d5d00127a5165d7932fd1506_Cryptococcus_sp	k__Fungi;p__Basidiomycota;c__Tremellomycetes;o__Tremellales;f__Tremellaceae;g__Cryptococcus;s__unassigned
c4f43e5888e0653dfaa7daf1e8dc3b28_Brenneria_alni	D_0__Bacteria;D_1__Proteobacteria;D_2__Gammaproteobacteria;D_3__Enterobacteriales;D_4__Enterobacteriaceae;D_5__Brenneria;D_6__Brenneria_alni
c774e2ecf1b6da792f8cfafb3ab6c41b_escherichia	D_0__Bacteria;D_1__Proteobacteria;D_2__Gammaproteobacteria;D_3__Enterobacteriales;D_4__Enterobacteriaceae;D_5__Escherichia-Shigella;D_6__uncultured_bacterium
c917ece86fbd487e7c3273cc7f93d2ae_Bacteria_Mitochondrion_fungi	D_0__Bacteria;D_1__Proteobacteria;D_2__Alphaproteobacteria;D_3__Rickettsiales;D_4__Mitochondria;D_5__Ambiguous_fungus;D_6__Ambiguous_fungus
c917ece86fbd487e7c3273cc7f93d2ae_Mitochondrion_Fungus	D_0__Bacteria;D_1__Proteobacteria;D_2__Alphaproteobacteria;D_3__Rickettsiales;D_4__Mitochondria;D_5__Ambiguous_fungus;D_6__Ambiguous_fungus
d4dc3fe3af505b3ed48a3277fa68230e_brenneria	D_0__Bacteria;D_1__Proteobacteria;D_2__Gammaproteobacteria;D_3__Enterobacteriales;D_4__Enterobacteriaceae;D_5__Brenneria;D_6__Brenneria_alni
d598119770c4f281a6a7ea1d1e8b50d6_Monilinia_fructigena	k__Fungi;p__Ascomycota;c__Leotiomycetes;o__Helotiales;f__Sclerotiniaceae;g__Monilinia;s__unassigned
d5bc4d3274bb766eb46687507abb9360_Bacteria_chloroplast_plant	D_0__Bacteria;D_1__Cyanobacteria;D_2__Chloroplast;D_3__plant_chloroplast;D_4__plant_chloroplast;D_5__plant_chloroplast;D_6__plant_chloroplast
d5bc4d3274bb766eb46687507abb9360_Chloroplast_Malus	D_0__Bacteria;D_1__Cyanobacteria;D_2__Chloroplast;D_3__Malus_domestica_(apple);D_4__Malus_domestica_(apple);D_5__Malus_domestica_(apple);D_6__Malus_domestica_(apple)
d74e43303cb2e573026b24aeef63e1db_Bacteria_Entyloma	k__Fungi;p__Basidiomycota;c__Exobasidiomycetes;o__Entylomatales;f__Entylomataceae;g__Entyloma;s__unassigned
d74e43303cb2e573026b24aeef63e1db_Entyloma	k__Fungi;p__Basidiomycota;c__Exobasidiomycetes;o__Entylomatales;f__Entylomataceae;g__Entyloma;s__unassigned
dbcd6b29b5b658bc021a098ead52b3c3_Cryptococcus_sp	k__Fungi;p__Basidiomycota;c__Tremellomycetes;o__Tremellales;f__Tremellaceae;g__Cryptococcus;s__unassigned
ddf545cdf29338fe9eba12fb5851b3a8_pantoea	D_0__Bacteria;D_1__Proteobacteria;D_2__Gammaproteobacteria;D_3__Enterobacteriales;D_4__Enterobacteriaceae;D_5__Pantoea;D_6__uncultured_bacterium
e32a6fd100263af2f0a4507738f32ab5_Monilinia_fructigena	k__Fungi;p__Ascomycota;c__Leotiomycetes;o__Helotiales;f__Sclerotiniaceae;g__Monilinia;s__unassigned
e7595ba398dc391174a7155c57d932c8_klebsiella	D_0__Bacteria;D_1__Proteobacteria;D_2__Gammaproteobacteria;D_3__Enterobacteriales;D_4__Enterobacteriaceae;D_5__Klebsiella;D_6__unassigned
e7f4defe00cee7631c8d468e9ee9f038_Monilinia_fructigena	k__Fungi;p__Ascomycota;c__Leotiomycetes;o__Helotiales;f__Sclerotiniaceae;g__Monilinia;s__unassigned
e809d3841e464a93571c262840499850_Bacteria_Entyloma	k__Fungi;p__Basidiomycota;c__Exobasidiomycetes;o__Entylomatales;f__Entylomataceae;g__Entyloma;s__unassigned
e809d3841e464a93571c262840499850_Entyloma	k__Fungi;p__Basidiomycota;c__Exobasidiomycetes;o__Entylomatales;f__Entylomataceae;g__Entyloma;s__unassigned
eb613639730311a3f3ec25b513db8ddd_Bacteria_Entyloma	k__Fungi;p__Basidiomycota;c__Exobasidiomycetes;o__Entylomatales;f__Entylomataceae;g__Entyloma;s__unassigned
eb613639730311a3f3ec25b513db8ddd_Entyloma	k__Fungi;p__Basidiomycota;c__Exobasidiomycetes;o__Entylomatales;f__Entylomataceae;g__Entyloma;s__unassigned
eb6cf8a951a486768b8ed94538cb68c1_Aureobasidium_pullulans	k__Fungi;p__Ascomycota;c__Dothideomycetes;o__Dothideales;f__Aureobasidiaceae;g__Aureobasidium;s__Aureobasidium_pullulans
ec22289703b0a59268b9b81cb1921c62_Mitochondrion_malus	D_0__Bacteria;D_1__Proteobacteria;D_2__Alphaproteobacteria;D_3__Rickettsiales;D_4__Mitochondria;D_5__Malus_domestica_(apple);D_6__Malus_domestica_(apple)
ed1c38fe3902a7ceabb22307379d2d7c_brenneria	D_0__Bacteria;D_1__Proteobacteria;D_2__Gammaproteobacteria;D_3__Enterobacteriales;D_4__Enterobacteriaceae;D_5__Brenneria;D_6__Brenneria_alni
ed1c38fe3902a7ceabb22307379d2d7c_Entero_otu99_Brenneria	D_0__Bacteria;D_1__Proteobacteria;D_2__Gammaproteobacteria;D_3__Enterobacteriales;D_4__Enterobacteriaceae;D_5__Brenneria;D_6__Brenneria_alni
ee40ac8cf1cd428597b48d32b40431b4_Botrytis_cinerea	k__Fungi;p__Ascomycota;c__Leotiomycetes;o__Helotiales;f__Sclerotiniaceae;g__Botrytis;s__Botrytis_cinerea
f2cedda9bb85de5838a8324188ae1fe9_Entero_otu99_Erwinia	D_0__Bacteria;D_1__Proteobacteria;D_2__Gammaproteobacteria;D_3__Enterobacteriales;D_4__Enterobacteriaceae;D_5__Erwinia;D_6__unassigned
f2cedda9bb85de5838a8324188ae1fe9_erwinia	D_0__Bacteria;D_1__Proteobacteria;D_2__Gammaproteobacteria;D_3__Enterobacteriales;D_4__Enterobacteriaceae;D_5__Erwinia;D_6__unassigned
f7df978dfd5b8ca83e9a082b34136187_Botrytis_cinerea	k__Fungi;p__Ascomycota;c__Leotiomycetes;o__Helotiales;f__Sclerotiniaceae;g__Botrytis;s__Botrytis_cinerea
f8c4440fc05ff566f95bab23dc96be42_Bacteria_Dioszegia	k__Fungi;p__Basidiomycota;c__Tremellomycetes;o__Tremellales;f__Bulleribasidiaceae;g__Dioszegia;s__Dioszegia_cryoxerica
f975b6b00ee6ba9dbfdfff6432562492_Leptosphaeria_rubefaciens	k__Fungi;p__Ascomycota;c__Dothideomycetes;o__Pleosporales;f__Leptosphaeriaceae;g__Leptosphaeria;s__unassigned
fe1ca1d286b4ad3cd6b59f835fc80aab_Chloroplast_Malus	D_0__Bacteria;D_1__Cyanobacteria;D_2__Chloroplast;D_3__Malus_domestica_(apple);D_4__Malus_domestica_(apple);D_5__Malus_domestica_(apple);D_6__Malus_domestica_(apple)
fe2dad2fc2eddc0366ec40f8061d9f30_escherichia	D_0__Bacteria;D_1__Proteobacteria;D_2__Gammaproteobacteria;D_3__Enterobacteriales;D_4__Enterobacteriaceae;D_5__Escherichia-Shigella;D_6__uncultured_bacterium
ff7eb04a6650b37c76213c745040e93a_Entero_otu99_Cronobacter	D_0__Bacteria;D_1__Proteobacteria;D_2__Gammaproteobacteria;D_3__Enterobacteriales;D_4__Enterobacteriaceae;D_5__Cronobacter;D_6__unassigned
bacteria_vishniacozyma_e6d5bd7b8b728cc1de2468ece4307f1e	k__Fungi;p__Basidiomycota;c__Tremellomycetes;o__Tremellales;f__Bulleribasidiaceae;g__Vishniacozyma;s__unassigned
bacteria_alternaria_mitochondria186ad74086206eec885c5a7765118617	D_0__Bacteria;D_1__Proteobacteria;D_2__Alphaproteobacteria;D_3__Rickettsiales;D_4__Mitochondria;D_5__Ambiguous_fungus;D_6__Ambiguous_fungus
bacteria_uncultured_fungus_f5ff16a745d2dc5c9aead7d86a470f5f	k__Fungi;p__unassigned;c__unassigned;o__unassigned;f__unassigned;g__unassigned;s__unassigned
Erythrobasidium_674d52aadbe4fde1292be62c21510ae1	k__Fungi;p__Basidiomycota;c__Cystobasidiomycetes;o__Erythrobasidiales;f__Erythrobasidiaceae;g__Erythrobasidium;s__unassigned
fungi_Cryptococcus_dbcd6b29b5b658bc021a098ead52b3c3	k__Fungi;p__Basidiomycota;c__Tremellomycetes;o__Tremellales;f__Tremellaceae;g__Cryptococcus;s__unassigned
fungi_Cystobasidium_302223c8da211b3c56a058cebeb1ee94	k__Fungi;p__Basidiomycota;c__Cystobasidiomycetes;o__Cystobasidiales;f__Cystobasidiaceae;g__Cystobasidium;s__unassigned
fungi_Aureobasidium_eb6cf8a951a486768b8ed94538cb68c1	k__Fungi;p__Ascomycota;c__Dothideomycetes;o__Dothideales;f__Aureobasidiaceae;g__Aureobasidium;s__Aureobasidium_pullulans
fungi_Bacteria_d0e22414748ee6ad3ab7f4392df13aec	D_0__Bacteria;D_1__unassigned;D_2__unassigned;D_3__unassigned;D_4__unassigned;D_5__unassigned;D_6__unassigned
fungi_Bacterium_1ab276e7ffba617cf7b96ae97c821d54	D_0__Bacteria;D_1__unassigned;D_2__unassigned;D_3__unassigned;D_4__unassigned;D_5__unassigned;D_6__unassigned
fungi_Buckleyzyma_9ab4e36dd6509095e81dbad2212b8b52	k__Fungi;p__Basidiomycota;c__Cystobasidiomycetes;o__Cystobasidiomycetes_ord_Incertae_sedis;f__Buckleyzymaceae;g__Buckleyzyma;s__Buckleyzyma_aurantica
fungi_Cladosporium_5a843b3c15532b2fba9d06a1393e4dd6	k__Fungi;p__Ascomycota;c__Dothideomycetes;o__Capnodiales;f__Cladosporiaceae;g__Cladosporium;s__unassigned
fungi_Cladosporium_808ce9e686854971a96495a7a959b401	k__Fungi;p__Ascomycota;c__Dothideomycetes;o__Capnodiales;f__Cladosporiaceae;g__Cladosporium;s__unassigned
fungi_Cystobasidiomycete_8823429c6a6dada2dcc5e58a67e285cc	k__Fungi;p__Basidiomycota;c__Cystobasidiomycetes;o__unassigned;f__unassigned;g__unassigned;s__unassigned
fungi_Fungal_mito_9627ebbf03e0f3456fd3e72f4eb50e15	D_0__Bacteria;D_1__Proteobacteria;D_2__Alphaproteobacteria;D_3__Rickettsiales;D_4__Mitochondria;D_5__Ambiguous_fungus;D_6__Ambiguous_fungus
fungi_Fusarium_Mito_a4a6738cbba231e19a418138e3b70f90	D_0__Bacteria;D_1__Proteobacteria;D_2__Alphaproteobacteria;D_3__Rickettsiales;D_4__Mitochondria;D_5__Ambiguous_fungus;D_6__Ambiguous_fungus
fungi_Methylobacterium_14f0a758d2f5a454468bc62023a9a9fb	D_0__Bacteria;D_1__Proteobacteria;D_2__Alphaproteobacteria;D_3__Rhizobiales;D_4__Methylobacteriaceae;D_5__Methylobacterium;D_6__unassigned
fungi_Tilletiopsis_76907d3ccc125bd8906fffc43977ff89	k__Fungi;p__Basidiomycota;c__Exobasidiomycetes;o__Entylomatales;f__Entylomatales_fam_Incertae_sedis;g__Tilletiopsis;s__unnasigned
Unassigend_Alternaria_6d9269689616285ea847cb7c6f31f04b	k__Fungi;p__Ascomycota;c__Dothideomycetes;o__Pleosporales;f__Pleosporaceae;g__Alternaria;s__unassigned
Unassigend_Alternaria_89071252d6382c8f5b57a159995908a2	k__Fungi;p__Ascomycota;c__Dothideomycetes;o__Pleosporales;f__Pleosporaceae;g__Alternaria;s__unassigned
Unassigend_Bacteria_6954e89563a6a433867d36f6555157a3	D_0__Bacteria;D_1__unassigned;D_2__unassigned;D_3__unassigned;D_4__unassigned;D_5__unassigned;D_6__unassigned
Unassigend_Bacteria_9f8ce0d1427475b051a6ff0b01b2b28f	D_0__Bacteria;D_1__unassigned;D_2__unassigned;D_3__unassigned;D_4__unassigned;D_5__unassigned;D_6__unassigned
Unassigend_Cryptococcus7dc5effbd8b8175434f034206aa2be27	k__Fungi;p__Basidiomycota;c__Tremellomycetes;o__Tremellales;f__Tremellaceae;g__Cryptococcus;s__unassigned
Unassigend_Didymella_Phoma_3c79015fb45e13933989b504b4598d65	k__Fungi;p__Ascomycota;c__Dothideomycetes;o__Pleosporales;f__Didymellaceae;g__Didymella;s__unassigned
Unassigend_Entyloma_29cf504925737f4b8d5be0aec231fe75	k__Fungi;p__Basidiomycota;c__Exobasidiomycetes;o__Entylomatales;f__Entylomataceae;g__Entyloma;s__unassigned
Unassigend_Entyloma_76f46fcd9d60610b2ac4106b9011a1d9	k__Fungi;p__Basidiomycota;c__Exobasidiomycetes;o__Entylomatales;f__Entylomataceae;g__Entyloma;s__unassigned
Unassigend_Entyloma_e809d3841e464a93571c262840499850	k__Fungi;p__Basidiomycota;c__Exobasidiomycetes;o__Entylomatales;f__Entylomataceae;g__Entyloma;s__unassigned
Unassigend_Epicoccum_a704d9cb96f2bc07935ea94674f3820a	k__Fungi;p__Ascomycota;c__Dothideomycetes;o__Pleosporales;f__Didymellaceae;g__Epicoccum;s__unassigned
Unassigend_Fungal_Mitochondrion_e9192d7a8ac701caf0994dff85f41c8f	D_0__Bacteria;D_1__Proteobacteria;D_2__Alphaproteobacteria;D_3__Rickettsiales;D_4__Mitochondria;D_5__Ambiguous_fungus;D_6__Ambiguous_fungus
Unassigend_Fusarium_5ed8956a74c67d7154a412f789a71b86	k__Fungi;p__Ascomycota;c__Sordariomycetes;o__Hypocreales;f__Nectriaceae;g__Fusarium;s__unassigned
Unassigend_Fusarium_d290ad184b1bd0a5d20dd4aa427c025d	k__Fungi;p__Ascomycota;c__Sordariomycetes;o__Hypocreales;f__Nectriaceae;g__Fusarium;s__unassigned
Unassigend_Genolevuria_ac517338eb38e29927a203fc971fa8dd	k__Fungi;p__Basidiomycota;c__Tremellomycetes;o__Tremellales;f__Bulleraceae;g__Genolevuria;s__unassigned
Unassigend_Holtermaniella_1b8bada60e35c4ae1631047b9e382070	k__Fungi;p__Basidiomycota;c__Tremellomycetes;o__Holtermanniales;f__Holtermanniales_fam_Incertae_sedis;g__Holtermanniella;s__unassigned
Unassigend_Leptosphaeria_f975b6b00ee6ba9dbfdfff6432562492	k__Fungi;p__Ascomycota;c__Dothideomycetes;o__Pleosporales;f__Leptosphaeriaceae;g__Leptosphaeria;s__unassigned
Unassigend_Metschnikowia_76dd4e5f58bddef233a4fbf1c5eaf090	k__Fungi;p__Ascomycota;c__Saccharomycetes;o__Saccharomycetales;f__Metschnikowiaceae;g__Metschnikowia;s__unassigned
Unassigend_Mucor_7c84f7647e2a93270e968229632f8702	k__Fungi;p__Mucoromycota;c__Mucoromycetes;o__Mucorales;f__Mucoraceae;g__Mucor;s__unassigned
Unassigend_Neosetophoma_b098ca497ca5f65a6138d5f51c79b426	k__Fungi;p__Ascomycota;c__Dothideomycetes;o__Pleosporales;f__Phaeosphaeriaceae;g__Neosetophoma;s__unassigned
Unassigend_Oxalobacteraceae_a9229cd0255e94766538d51df3fbeccf	D_0__Bacteria;D_1__Proteobacteria;D_2__Betaproteobacteria;D_3__Burkholderiales;D_4__Oxalobacteraceae;D_5__unassigned;D_6__unassigned
Unassigend_Pithomyces_db2f963dda0a14b7b1a7d08eb6a68149	k__Fungi;p__unassigned;c__unassigned;o__unassigned;f__unassigned;g__unassigned;s__unassigned
Unassigend_Pseudomonas_1e01c6f95aa60f8d45435de98da21c59	D_0__Bacteria;D_1__Proteobacteria;D_2__Gammaproteobacteria;D_3__Pseudomonadales;D_4__Pseudomonadaceae;D_5__Pseudomonas;D_6__unassigned
Unassigend_Septobasidium_17dfede872e8a02f1d2ab41d8192c2c1	k__Fungi;p__Basidiomycota;c__Pucciniomycetes;o__Septobasidiales;f__Septobasidiaceae;g__Septobasidium;s__unassigned
Unassigend_Sphingomonas_641a7c0d24d21741b49c695f6f1ca34e	D_0__Bacteria;D_1__Proteobacteria;D_2__Alphaproteobacteria;D_3__Sphingomonadales;D_4__Sphingomonadaceae;D_5__Sphingomonas;D_6__unassigned
Unassigend_Sphingomonas727588c74005c3c46110f564ec7720a4	D_0__Bacteria;D_1__Proteobacteria;D_2__Alphaproteobacteria;D_3__Sphingomonadales;D_4__Sphingomonadaceae;D_5__Sphingomonas;D_6__unassigned
Unassigend_Tilletiopsis_c93d8399978400219389317e9aac106f	k__Fungi;p__Basidiomycota;c__Exobasidiomycetes;o__Entylomatales;f__Entylomatales_fam_Incertae_sedis;g__Tilletiopsis;s__unnasigned
Unassigend_Tremella_36cc9b73654a838ddad3cb913fbae715	k__Fungi;p__Basidiomycota;c__Tremellomycetes;o__Tremellales;f__unassigned;g__unassigned;s__unassigned
Unassigend_Tumularia_a68601358b3b4d79f84e63863a0ba17e	k__Fungi;p__unassigned;c__unassigned;o__unassigned;f__unassigned;g__unassigned;s__unassigned
Unassigend_Vishniacozyma_4fd466ae4b62994cd5139cca6abe20d8	k__Fungi;p__Basidiomycota;c__Tremellomycetes;o__Tremellales;f__Bulleribasidiaceae;g__Vishniacozyma;s__unassigned
eb6cf8a951a486768b8ed94538cb68c1k_Fungi	k__Fungi;p__Ascomycota;c__Dothideomycetes;o__Dothideales;f__Aureobasidiaceae;g__Aureobasidium;s__Aureobasidium_pullulans
5a843b3c15532b2fba9d06a1393e4dd6k_Fungi	k__Fungi;p__Ascomycota;c__Dothideomycetes;o__Capnodiales;f__Cladosporiaceae;g__Cladosporium;s__unassigned
8e3eea6f8a254c6f40d88f1f8a62ae7ak_Fungi	D_0__Bacteria;D_1__Proteobacteria;D_2__Alphaproteobacteria;D_3__Rickettsiales;D_4__Mitochondria;D_5__Malus_domestica_(apple);D_6__Malus_domestica_(apple)
03c37773a8dadb06a5f5ac02326a49adk_Fungi	k__Fungi;p__Ascomycota;c__Dothideomycetes;o__Dothideales;f__Aureobasidiaceae;g__Aureobasidium;s__Aureobasidium_pullulans
ec22289703b0a59268b9b81cb1921c62k_Fungi	D_0__Bacteria;D_1__Proteobacteria;D_2__Alphaproteobacteria;D_3__Rickettsiales;D_4__Mitochondria;D_5__Malus_domestica_(apple);D_6__Malus_domestica_(apple)
dbcd6b29b5b658bc021a098ead52b3c3k_Fungi	k__Fungi;p__Basidiomycota;c__Tremellomycetes;o__Tremellales;f__Tremellaceae;g__Cryptococcus;s__unassigned
69f47655bfddf03f9a64d1a825e86d15k_Fungi	k__Fungi;p__Ascomycota;c__Dothideomycetes;o__Capnodiales;f__Cladosporiaceae;g__Cladosporium;s__Cladosporium_cladosporioides
4cc6e757170b0d00e272bdbe6f28e708k_Fungi	k__Fungi;p__Ascomycota;c__Dothideomycetes;o__Capnodiales;f__Cladosporiaceae;g__Cladosporium;s__Cladosporium_cladosporioides
9ab4e36dd6509095e81dbad2212b8b52k_Fungi	k__Fungi;p__Basidiomycota;c__Cystobasidiomycetes;o__Cystobasidiomycetes_ord_Incertae_sedis;f__Buckleyzymaceae;g__Buckleyzyma;s__Buckleyzyma_aurantica
302223c8da211b3c56a058cebeb1ee94k_Fungi	k__Fungi;p__Basidiomycota;c__Cystobasidiomycetes;o__Cystobasidiales;f__Cystobasidiaceae;g__Cystobasidium;s__unassigned
32b8f73ab9fcdd6039f370f099991306k_Fungi	k__Fungi;p__Basidiomycota;c__Tremellomycetes;o__Tremellales;f__Tremellaceae;g__Cryptococcus;s__unassigned
46940a61e51dce9cf5dd0bdd061e2cbbk_Fungi	k__Fungi;p__Ascomycota;c__Dothideomycetes;o__Dothideales;f__Aureobasidiaceae;g__Aureobasidium;s__Aureobasidium_pullulans
0c146736e6637534314d9963d4b672eek_Fungi	D_0__Bacteria;D_1__Proteobacteria;D_2__Alphaproteobacteria;D_3__Rickettsiales;D_4__Mitochondria;D_5__Malus_domestica_(apple);D_6__Malus_domestica_(apple)
808ce9e686854971a96495a7a959b401k_Fungi	k__Fungi;p__Ascomycota;c__Dothideomycetes;o__Capnodiales;f__Cladosporiaceae;g__Cladosporium;s__unassigned
ea34e07e5a26688ccb09a85a8af10f37k_Fungi	D_0__Bacteria;D_1__Cyanobacteria;D_2__Chloroplast;D_3__Pardosa_pseudoannulata;D_4__Pardosa_pseudoannulata;D_5__Pardosa_pseudoannulata;D_6__Pardosa_pseudoannulata
4dad983c11872a75cd18376c2a3b7e58Unassigned	k__Fungi;p__Ascomycota;c__Dothideomycetes;o__Capnodiales;f__Cladosporiaceae;g__Cladosporium;s__Cladosporium
3c79015fb45e13933989b504b4598d65Unassigned	k__Fungi;p__Ascomycota;c__Dothideomycetes;o__Pleosporales;f__Didymellaceae;g__Didymella;s__unassigned
5951d26f2860acd20c20de3e2bd48386Unassigned	k__Fungi;p__Ascomycota;c__Dothideomycetes;o__Pleosporales;f__Didymellaceae;g__Didymella;s__unassigned
f975b6b00ee6ba9dbfdfff6432562492Unassigned	k__Fungi;p__Ascomycota;c__Dothideomycetes;o__Pleosporales;f__Leptosphaeriaceae;g__Leptosphaeria;s__unassigned
1cfd942f9af3dab7f45256bb28350c61Unassigned	k__Fungi;p__Ascomycota;c__Dothideomycetes;o__Pleosporales;f__Didymellaceae;g__Epicoccum;s__unassigned
167b943469fb67411a0ffc49fa9ab267Unassigned	k__Fungi;p__Ascomycota;c__Dothideomycetes;o__Pleosporales;f__Didymellaceae;g__Epicoccum;s__unassigned
7dc5effbd8b8175434f034206aa2be27Unassigned	k__Fungi;p__Basidiomycota;c__Tremellomycetes;o__Tremellales;f__Tremellaceae;g__Cryptococcus;s__unassigned
76f46fcd9d60610b2ac4106b9011a1d9Unassigned	k__Fungi;p__Ascomycota;c__Dothideomycetes;o__Pleosporales;f__Didymellaceae;g__Didymella;s__unassigned
db2f963dda0a14b7b1a7d08eb6a68149Unassigned	k__Fungi;p__Ascomycota;c__Dothideomycetes;o__Pleosporales;f__Pleosporaceae;g__Pithomyces;s__unassigned
6d9269689616285ea847cb7c6f31f04bUnassigned	k__Fungi;p__Ascomycota;c__Dothideomycetes;o__Pleosporales;f__Pleosporaceae;g__Alternaria;s__unassigned
674d52aadbe4fde1292be62c21510ae1Unassigned	k__Fungi;p__Basidiomycota;c__Cystobasidiomycetes;o__Erythrobasidiales;f__Erythrobasidiaceae;g__Erythrobasidium;s__unassigned
b098ca497ca5f65a6138d5f51c79b426Unassigned	k__Fungi;p__Ascomycota;c__Dothideomycetes;o__Pleosporales;f__Phaeosphaeriaceae;g__Neosetophoma;s__unassigned
17dfede872e8a02f1d2ab41d8192c2c1Unassigned	k__Fungi;p__Basidiomycota;c__Pucciniomycetes;o__Septobasidiales;f__Septobasidiaceae;g__Septobasidium;s__unassigned
668e661ebdee1331ccb4621c5d280ca2Cronobacter	D_0__Bacteria;D_1__Proteobacteria;D_2__Gammaproteobacteria;D_3__Pseudomonadales;D_4__Moraxellaceae;D_5__Acinetobacter;D_6__unassigned
406c92878a388666d169f90a28a46673Cronobacter	D_0__Bacteria;D_1__Proteobacteria;D_2__Gammaproteobacteria;D_3__Pseudomonadales;D_4__Moraxellaceae;D_5__Acinetobacter;D_6__unassigned
1e01c6f95aa60f8d45435de98da21c59Cronobacter	D_0__Bacteria;D_1__Proteobacteria;D_2__Gammaproteobacteria;D_3__Pseudomonadales;D_4__Pseudomonadaceae;D_5__Pseudomonas;D_6__unassigned
a9229cd0255e94766538d51df3fbeccfCronobacter	D_0__Bacteria;D_1__Proteobacteria;D_2__Betaproteobacteria;D_3__Burkholderiales;D_4__Oxalobacteraceae;D_5__Massilia;D_6__uncultured_bacterium
f771017b68968cac1c22c2d8b4d96ba9Cronobacter	D_0__Bacteria;D_1__Proteobacteria;D_2__Gammaproteobacteria;D_3__Pseudomonadales;D_4__Pseudomonadaceae;D_5__Pseudomonas;D_6__unassigned
6954e89563a6a433867d36f6555157a3Cronobacter	D_0__Bacteria;D_1__Proteobacteria;D_2__Betaproteobacteria;D_3__Burkholderiales;D_4__Oxalobacteraceae;D_5__Massilia;D_6__uncultured_bacterium
a3e347add764464b40037771dfcbf4aa_Sclerotiniaceae	k__Fungi;p__Ascomycota;c__Leotiomycetes;o__Helotiales;f__unassigned;g__unassigned;s__unassigned
125a9264492b5f580031ffd8d10a982d_Sclerotiniaceae	k__Fungi;p__Ascomycota;c__Leotiomycetes;o__Helotiales;f__unassigned;g__unassigned;s__unassigned
cce851d3e3485b42d9cef94b122e397b_Sclerotiniaceae	k__Fungi;p__Ascomycota;c__Leotiomycetes;o__Helotiales;f__Dermateaceae;g__Neofabraea;s__unassigned
be7baa61bdaaa7828be0858384994323_Sclerotiniaceae	k__Fungi;p__Ascomycota;c__Leotiomycetes;o__Helotiales;f__unassigned;g__unassigned;s__unassigned
a5adfdddf7f9eab67f61287ecf3ea482_Sclerotiniaceae	k__Fungi;p__Ascomycota;c__Leotiomycetes;o__Helotiales;f__Sclerotiniaceae;g__Monilinia;s__unassigned
276e09f7c9d57217d4f0593eba443829_Sclerotiniaceae	k__Fungi;p__Ascomycota;c__Leotiomycetes;o__Helotiales;f__unassigned;g__unassigned;s__unassigned
da18a8b3c6fc07a9ff7451dc12a2cedd_Sclerotiniaceae	k__Fungi;p__Ascomycota;c__Leotiomycetes;o__Helotiales;f__unassigned;g__unassigned;s__unassigned
1e0f698da9a2d85c4e2e60b5345c19cd_Sclerotiniaceae	k__Fungi;p__Ascomycota;c__Leotiomycetes;o__Helotiales;f__Helotiales_incertae_sedis;g__Rhexocercosporidium;s__unassigned
6e0cdc6c37be29f8cd710a8bc05e4bf6_Sclerotiniaceae	k__Fungi;p__Ascomycota;c__Leotiomycetes;o__Helotiales;f__unassigned;g__unassigned;s__unassigned
a135758bad70f069c9ba300bdedecd98_Sclerotiniaceae	k__Fungi;p__Ascomycota;c__Leotiomycetes;o__Helotiales;f__unassigned;g__unassigned;s__unassigned
1a8eb8b37b6f955f566b3868d8fb7d48_Sclerotiniaceae	k__Fungi;p__Ascomycota;c__Leotiomycetes;o__Helotiales;f__unassigned;g__unassigned;s__unassigned
2a955a8e549bbaae06c5612692d81782_Sclerotiniaceae	k__Fungi;p__Ascomycota;c__Leotiomycetes;o__Helotiales;f__unassigned;g__unassigned;s__unassigned
eca1848d428df58819abfafa0459437b_Sclerotiniaceae	k__Fungi;p__Ascomycota;c__Leotiomycetes;o__Helotiales;f__Dermateaceae;g__Neofabraea;s__unassigned
b52049548fec642e6d7a1c5668df159f_Sclerotiniaceae	k__Fungi;p__Ascomycota;c__Leotiomycetes;o__Helotiales;f__Helotiales_incertae_sedis;g__Rhexocercosporidium;s__unassigned
35757ba078592185923a743909667b69_Sclerotiniaceae	k__Fungi;p__Ascomycota;c__Leotiomycetes;o__Helotiales;f__unassigned;g__unassigned;s__unassigned
f428c7ca3c95e43734448cce4eb1f5f9_Sclerotiniaceae	k__Fungi;p__Ascomycota;c__Leotiomycetes;o__Helotiales;f__unassigned;g__unassigned;s__unassigned
13d6ae080940cbde5f0e05e5b6031168_Sclerotiniaceae	k__Fungi;p__Ascomycota;c__Leotiomycetes;o__Helotiales;f__Hyaloscyphaceae;g__Lachnellula;s__unassigned
3731078f374f304bfd1b91c0dc2f9b4b_Sclerotiniaceae	k__Fungi;p__Ascomycota;c__Leotiomycetes;o__Helotiales;f__unassigned;g__unassigned;s__unassigned
e9547557f9f8c06f1ef527a83fd360be_Sclerotiniaceae	k__Fungi;p__Ascomycota;c__Leotiomycetes;o__Helotiales;f__unassigned;g__unassigned;s__unassigned
381ac5d3419293752cd3a104ad55a675_Sclerotiniaceae	k__Fungi;p__Ascomycota;c__Leotiomycetes;o__Helotiales;f__unassigned;g__unassigned;s__unassigned
eca1b33ef8c29afd4ba2a4f6ba558ec5_Sclerotiniaceae	k__Fungi;p__Ascomycota;c__Leotiomycetes;o__Helotiales;f__Helotiales_incertae_sedis;g__Rhexocercosporidium;s__unassigned
9aa44ab005788604b131d13bd86b7495_Sclerotiniaceae	k__Fungi;p__Ascomycota;c__Leotiomycetes;o__Helotiales;f__Hyaloscyphaceae;g__Lachnellula;s__unassigned
b0a1549a39889db6f929f42654f344ae_Sclerotiniaceae	k__Fungi;p__Ascomycota;c__Leotiomycetes;o__Helotiales;f__unassigned;g__unassigned;s__unassigned
f8fa8d565b4a5429f6ac27627137e200_Sclerotiniaceae	k__Fungi;p__Ascomycota;c__Leotiomycetes;o__Helotiales;f__Helotiales_incertae_sedis;g__Rhexocercosporidium;s__unassigned
d7ed612b67d64f85d65a5fc700c920ed_Sclerotiniaceae	k__Fungi;p__Ascomycota;c__Leotiomycetes;o__Helotiales;f__Helotiales_incertae_sedis;g__Rhexocercosporidium;s__unassigned
c4f43e5888e0653dfaa7daf1e8dc3b28_Enterobacteriaceae	D_0__Bacteria;D_1__Proteobacteria;D_2__Gammaproteobacteria;D_3__Enterobacteriales;D_4__Enterobacteriaceae;D_5__Brenneria;D_6__Brenneria_alni
