# Supplementary material for: Dynamics of the Apple Fruit Microbiome after Harvest and Implications for Fruit Quality
Source: Microorganisms. 2021 Jan 28;9(2):272. doi: 10.3390/microorganisms9020272 (PMC7912366; doi:10.3390/microorganisms9020272)
Supplement: Supplementary file 1 [file microorganisms-09-00272-s001.zip › FileS2.fasta]

>eb6cf8a951a486768b8ed94538cb68c1_Aureobasidium_pullulans
AAATGCGATAAGTAATGTGAATTGCAGAATTCAGTGAATCATCGAATCTTTGAACGCACATTGCGCCCCTTGGTATTCCGAGGGGCATGCCTGTTCGAGCGTCATTACACCACTCAAGCTATGCTTGGTATTGGGCGTCGTCCTTAGTTGGGCGCGCCTTAAAGACCTCGGCGAGGCCACTCCGGCTTTAGGCGTAGTAGAATTTATTCGAACGTCTGTCAAAGGAGAGGAACTCTGCCGACTGAAACCTTTATTTTTCTAGGTTGACCTCGGAT
>5a843b3c15532b2fba9d06a1393e4dd6_Cladosporium_cladosporioides
AAATGCGATAAGTAATGTGAATTGCAGAATTCAGTGAATCATCGAATCTTTGAACGCACATTGCGCCCCCTGGTATTCCGGGGGGCATGCCTGTTCGAGCGTCATTTCACCACTCAAGCCTCGCTTGGTATTGGGCAACGCGGTCCGCCGCGTGCCTCAAATCGTCCGGCTGGGTCTTCTGTCCCCTAAGCGTTGTGGAAACTATTCGCTAAAGGGTGTTCGGGAGGCTACGCCGTAAAACAACCCCATTTCTAAGGTTGACCTCGGAT
>37d374c702bbe8a75348607dfb830b2e_Chloroplast_Malus
GAGGATGCAAGCGTTATCCGGAATGATTGGGCGTAAAGCGTCTGTAGGTGGCTTTTTAAGTCCGCCGTCAAATCCCAGGGCTCAACCCTGGACAGGCGGTGGAAACTACCAAGCTGGAGTACGGTAGGGGCAGAGGGAATTTCCGGTGGAGCGGTGAAATGCGTAGAGATCGGAAAGAACACCAACGGCGAAAGCACTCTGCTGGGCCGACACTGACACTGAG
>8e3eea6f8a254c6f40d88f1f8a62ae7a_Mitochondrion_malus
GGGGGGGCAAGTGTTCTTCGGAATGACTAGGCGTAAAGGGCACGTAGGCGGTGAATCGGGTTGAAAGTGAAAGTCGCCAAAAACTGGTGGAATGCTCTCGAAACCAATTCACTTGAGTGAGACAGAGGAGAGTGGAATTTCGTGTGTAGGGGTGAAATCCGAAGATCTACGAAGGAACGCCAAAAGCGAAGGCAGCTCTCTGGGTCCCTACCGACGCTGGA
>03c37773a8dadb06a5f5ac02326a49ad_Aureobasidium
AATGCGATAAGTAATGTGAATTGCAGAATTCAGTGAATCATCGAATCTTTGAACGCACATTGCGCCCCTTGGTATTCCGAGGGGCATGCCTGTTCGAGCGTCATTACACCACTCAAGCTATGCTTGGTATTGGGCGTCGTCCTTAGTTGGGCGCGCCTTAAAGACCTCGGCGAGGCCACTCCGGCTTTAGGCGTAGTAGAATTTATTCGAACGTCTGTCAAAGGAGAGGAACTCTGCCGACTGAAACCTTTATTTTTCTAGGTTGACCTCGGAT
>4dad983c11872a75cd18376c2a3b7e58_Cladosporium_cladosporioides
AAATGCGATAAGTAATGTGAATTGCAGAATTCAGTGAATCATCGAATCTTTGAACGCACATTGCGCCCCCTGGTATTCCGGGGGGCATGCCTGTTCGAGCGTCATTTCACCACTCAAGCCTCGCTTGGTATTGGGCAACGCGGTCCGCCGCGTGCCTCAAATCGACCGGCTGGGTCTTCTGTCCCCTAAGCGTTGTGGAAACTATTCGCTAAAGGGTGTTCGGGAGGCTACGCCGTAAAACAACCCCATTTCTAAGGTTGACCTCGGAT
>3c79015fb45e13933989b504b4598d65_Didymella_sp
AAATGCGATAAGTAGTGTGAATTGCAGAATTCAGTGAATCATCGAATCTTTGAACGCACATTGCGCCCCTTGGTATTCCATGGGGCATGCCTGTTCGAGCGTCATTTGTACCTTCAAGCTCTGCTTGGTGTTGGGTGTTTGTCTCGCCTCTGCGTGTAGACTCGCCTCAAAACAATTGGCAGCCGGCGTATTGATTTCGGAGCGCAGTACATCTCGCGCTTTGCACTCAGAACGACGACGTCCAAAAGTACATTTTTACACTCTTGACCTCGGAT
>ec22289703b0a59268b9b81cb1921c62_Mitochondrion_malus
CGGGGGGGGCAAGTGTTCTTCGGAATGACTAGGCGTAAAGGGCACGTAGGCGGTGAATCGGGTTGAAAGTGAAAGTCGCCAAAAACTGGTGGAATGCTCTCGAAACCAATTCACTTGAGTGAGACAGAGGAGAGTGGAATTTCGTGTGTAGGGGTGAAATCCGAAGATCTACGAAGGAACGCCAAAAGCGAAGGCAGCTCTCTGGGTCCCTACCGACGCTGGA
>dbcd6b29b5b658bc021a098ead52b3c3_Cryptococcus_sp
AAATGCGATAAGTAATGTGAATTGCAGAATTCAGTGAATCATCGAATCTTTGAACGCACCTTGCGCCCTTTGGTATTCCGAAGGGCATGCCTGTTTGAGTGTCATGAAACCTCACTCCACTTGGGTTTTTGCCTGAGTGGTAGTGTATTGGGTGTTGCCTTGCCAAAGGCTCGCCTTAAAAGAATAAGCACCTTGGATGTAATACGTTTCATCCTTTCGGGTGGCTAATAACCCCACATAACTCATGATCTGGCCTCAAAT
>c4f43e5888e0653dfaa7daf1e8dc3b28_Brenneria_alni
CGGAGGGTGCAAGCGTTAATCGGAATGACTGGGCGTAAAGGGCACGCAGGCGGTTTGTTAAGTCAGATGTGAAATCCCCGGGCTTAACCTGGGAACTGCATTTGAAACTGGCAAGCTGGAGTCTTGTAGAGGGGGGTAGAATTCCAGGTGTAGCGGTGAAATGCGTAGAGATCTGGAGGAATACCGGTGGCGAAGGCGGCCCCCTGGACAAAGACTGACGCTGAG
>5951d26f2860acd20c20de3e2bd48386_Didymella_sp
AATGCGATAAGTAGTGTGAATTGCAGAATTCAGTGAATCATCGAATCTTTGAACGCACATTGCGCCCCTTGGTATTCCATGGGGCATGCCTGTTCGAGCGTCATTTGTACCTTCAAGCTCTGCTTGGTGTTGGGTGTTTGTCTCGCCTCTGCGTGTAGACTCGCCTCAAAACAATTGGCAGCCGGCGTATTGATTTCGGAGCGCAGTACATCTCGCGCTTTGCACTCAGAACGACGACGTCCAAAAGTACATTTTTACACTCTTGACCTCGGAT
>69f47655bfddf03f9a64d1a825e86d15_Cladosporium_sp
AATGCGATAAGTAATGTGAATTGCAGAATTCAGTGAATCATCGAATCTTTGAACGCACATTGCGCCCCCTGGTATTCCGGGGGGCATGCCTGTTCGAGCGTCATTTCACCACTCAAGCCTCGCTTGGTATTGGGCAACGCGGTCCGCCGCGTGCCTCAAATCGTCCGGCTGGGTCTTCTGTCCCCTAAGCGTTGTGGAAACTATTCGCTAAAGGGTGTTCGGGAGGCTACGCCGTAAAACAACCCCATTTCTAAGGTTGACCTCGGAT
>f975b6b00ee6ba9dbfdfff6432562492_Leptosphaeria_rubefaciens
AAATGCGATAAGTAGTGTGAATTGCAGAATTCAGTGAATCATCGAATCTTTGAACGCACATTGCGCCCCTTGGTATTCCATGGGGCATGCCTGTTCGAGCGTCATTTGTACCCTCAAGCTCTGCTTGGTGTTGGGCGTTTGTCCCGCGTTTTCCGCGTGGACTCGCCTTAAAACAATTGGCAGCCGGCATGTTAGCCTGGAGCGCAGCACATTTTGCGCCTCTTGTCTCTCTTGTTGGCACCCATCAAGCCCATTTATTTGCTCTTGACCTCGGAT
>514bdb14bf01927e100c05c910a64e4d_KLuyveromyces_lactis
AATTGCGATATGTATTGTGAATTGCAGATTTTCGTGAATCATCAAATCTTTGAACGCACATTGCGCCCTCTGGTATTCCAGGGGGCATGCCTGTTTGAGCGTCATTTCTCTCTCAAACCTTTGGGTTTGGTAGTGAGTGATACTCGTTTTTCGGGTTAACTTGAAAGTGGCTAGCCGTTGCCTTCTGCGTGAGCAGGGCTGCGTGTCAAGTCTATGGACTCGACTCTTGCACATCTACGTCTTAGGTTTGCGCCAATTCGTGGTAAGCTAGGGTCAATGAGCTTATAGGTGTTATAAAGACTCGCTGGTGTTTGTCTCCTTGAGGCATACGGCTTAATCAAAACTCTCAAAGTTTGACCTCAAAT
>4cc6e757170b0d00e272bdbe6f28e708_Cladosporium_sp
AATGCGATAAGTAATGTGAATTGCAGAATTCAGTGAATCATCGAATCTTTGAACGCACATTGCGCCCCCTGGTATTCCGGGGGGCATGCCTGTTCGAGCGTCATTTCACCACTCAAGCCTCGCTTGGTATTGGGCAACGCGGTCCGCCGCGTGCCTCAAATCGACCGGCTGGGTCTTCTGTCCCCTAAGCGTTGTGGAAACTATTCGCTAAAGGGTGTTCGGGAGGCTACGCCGTAAAACAACCCCATTTCTAAGGTTGACCTCGGAT
>9ab4e36dd6509095e81dbad2212b8b52_Buckleyzyma_Rhodotorula
AAATGCGATACGTAATGTGAATTGCAGAATTCAGTGAATCATCGAATCTTTGAACGCACCTTGCACTCTTTGGTATTCCGAAGAGTATGTCTGTTTGAGTGTCATGAAACTCTCAACCCCCTTATTTTGTAATGATATAAGTGTGGGCTTGGTTCATGGTTGTTGAAGGCTTAACAGTCTTCTCAACTGAAATACACGAGCTACCTATTTTATAATAGACGGTTTGACTCGGCGTAATAACTATTTCGCTGAGGACGTCCTTTTATAATAGTAAATGGTGCTTCTAATTTAACATCAATTTAAGATTTAGACCTCAAAT
>1cfd942f9af3dab7f45256bb28350c61_Epicoccum_sp
AAATGCGATAAGTAGTGTGAATTGCAGAATTCAGTGAATCATCGAATCTTTGAACGCACATTGCGCCCCTTGGTATTCCATGGGGCATGCCTGTTCGAGCGTCATTTGTACCTTCAAGCTCTGCTTGGTGTTGGGTGTTTGTCTCGCCTCTGCGTGTAGACTCGCCTTAAAACAATTGGCAGCCGGCGTATTGATTTCGGAGCGCAGTACATCTCGCGCTTTGCACTCACAACGACGACGTCCAAAAGTACATTTTTACACTCTTGACCTCGGAT
>167b943469fb67411a0ffc49fa9ab267_Epicoccum_sp
AATGCGATAAGTAGTGTGAATTGCAGAATTCAGTGAATCATCGAATCTTTGAACGCACATTGCGCCCCTTGGTATTCCATGGGGCATGCCTGTTCGAGCGTCATTTGTACCTTCAAGCTCTGCTTGGTGTTGGGTGTTTGTCTCGCCTCTGCGTGTAGACTCGCCTTAAAACAATTGGCAGCCGGCGTATTGATTTCGGAGCGCAGTACATCTCGCGCTTTGCACTCACAACGACGACGTCCAAAAGTACATTTTTACACTCTTGACCTCGGAT
>d5bc4d3274bb766eb46687507abb9360_Chloroplast_Malus
CAGAGGATGCAAGCGTTATCCGGAATGATTGGGCGTAAAGCGTCTGTAGGTGGCTTTTTAAGTCCGCCGTCAAATCCCAGGGCTCAACCCTGGACAGGCGGTGGAAACTACCAAGCTGGAGTACGGTAGGGGCAGAGGGAATTTCCGGTGGAGCGGTGAAATGCGTAGAGATCGGAAAGAACACCAACGGCGAAAGCACTCTGCTGGGCCGACACTGACACTGAG
>077898c5f472dc23934fcb9616356551_Mitochondrion_Fungus
CTCTTCACTATCTGAGCCTTCGTCCCTCAACGTCAGTTATAGCACTTTGCTGTTTTCTCCATTTCTTCTTACATAAGAACTTATCTTTGATCTTACTAGAAAAAAAGAAAATTTTTTATTCTAAATTCATTTAAAATAAGCAAGTACATGTACATAGAGGTTTGCCTTCGCCGTTATCAGTCCTATTGGTATTAGCAAATTTCATCTCTTTCACCAACAATTCCGACATCTTCCTCTCACATATCAAACTCAAGTGTAACAGGTACTTATTTAAGCCTTTGCACACCGTCTAGGTACCCTATATACCTGTTAA
>406c92878a388666d169f90a28a46673_Acinetobacter_sp
CAGAGGGTGCGAGCGTTAATCGGATTTACTGGGCGTAAAGCGTGCGTAGGCGGCTTTTTAAGTCGGATGTGAAATCCCCGAGCTTAACTTGGGAATTGCATTCGATACTGGGAAGCTAGAGTATGGGAGAGGATGGTAGAATTCCAGGTGTAGCGGTGAAATGCGTAGAGATCTGGAGGAATACCGATGGCGAAGGCAGCCATCTGGCCTAATACTGACGCTGAG
>76f46fcd9d60610b2ac4106b9011a1d9_Entyloma
AAATGCGATAAGTAATGTGAATTGCAGAATTCAGTGAATCATCGAATCTTTGAACGCACCTTGCGCTCCTTGGTATTCCGAGGAGCATGCCTGTTTGAGTGTCATGAATTCTCAACCCTCAATGCTTTATTGCATTGCTTGGGGTTGGTCCTTGGGTGCTTGCCGTCTTTACACGACGGCTCACCTCAAATGTATTAGCTGGACCCGTACTTCTTGTGTAGGTGTCCTCAACGTGATAAAGTCATTCGTTGAGGCGTGCAGGCAACTGCCCTTACCTTTGTGTACAAGCGTCTGCTTCTAACCCGGCGAACGACTCTTTGCAGTCTGACCCATGACTTAAAGCTCTGGCCTCAAAT
>42bfdc9e811acf849da07b46a233bf2d_Chloroplast_Malus
CCGGAATGATTGGGCGTAAAGCGTCTGTAGGTGGCTTTTTAAGTCCGCCGTCAAATCCCAGGGCTCAACCCTGGACAGGCGGTGGAAACTACCAAGCTGGAGTACGGTAGGGGCAGAGGGAATTTCCGGTGGAGCGGTGAAATGCGTAGAGATCGGAAAGAACACCAACGGCGAAAGCACTCTGCTGGGCCGACACTGACACTGAGAGACGAAAGCTAG
>6dabc5be925489fd1fe06c97bc10013e_Chloroplast_Malus
CAGAGGATGCAAGCGTTATCCGGAATGATTGGGCGTAAAGCGTCTGTAGGTGGCTTTTTAAGTCCGCCGTCAAATCCCAGGGCTCAACCCTGGACAGGCGGTGGAAACTACCAAGCTGGAGTACGGTAGGGGCAGAGGGAATTTCCGGTGGAGCGGTGAAATGCGTAGAGATCGGAAAGAACACCAACGGCGAAAGCACTCTGCTGGGCCGACACTGAC
>e809d3841e464a93571c262840499850_Entyloma
AAATGCGATAAGTAATGTGAATTGCAGAATTCAGTGAATCATCGAATCTTTGAACGCACCTTGCGCTCCTTGGTATTCCGAGGAGCATGCCTGTTTGAGTGTCATGAATTCTCAACCCTCAATGCTTTATTGCATTGCTTGGGGTTGGTCCTTGGGTGCTTGCCGTCTGATGTTTTACGTCGACAGCTCACCTCAAATGTATTAGCTGGACCCGTACTTCTTGTGTAGGTGTCCTCAACGTGATAAAGTCATTCGTTGAGGCGTGTGCAGGCAACTGTGCCCTTACCTTTCTGTACAAGCGTCTGCTTCTAACCCGGCGAACGACTCTTTGCAGTCTGACCCATGACTTAAAGCTCTGGCCTCAAAT
>75764caa1dceeef77e5555c407c672fd_Rhizobiales
GGGCTAGCGTTGTTCGGAATCACTGGGCGTAAAGGGTGCGTAGGCGGGATCTTAAGTCAGGGGTGAAATCCCGAGGCTCAACCTCGGAACTGCCTTTGATACTGGGGTCCTTGAGTCCGGAAGAGGTGAGTGGAACTGCGAGTGTAGAGGTGAAATTCGTAGATATTCGCAAGAACACCGGTGGCGAAGGCGGCTCACTGGTCCGGAACTGACGCTGAG
>51af8b21d4be8bd7176727530db8a159_Chloroplast_Malus
TGCACGCGTTATCCGGAATGATTGGGCGTAAAGCGTCTGTAGGTGGCTTTTTAAGTCCGCCGTCAAATCCCAGGGCTCAACCCTGGACAGGCGGTGGAAACTACCAAGCTGGAGTACGGTAGGGGCAGAGGGAATTTCCGGTGGAGCGGTGAAATGCGTAGAGATCGGAAAGAACACCAACGGCGAAAGCACTCTGCTGGGCCGACACTGACACTGAGA
>944c6651f1300341db1d827e86cd2ba6_Fungal_mtitochondrion
GAAAGGGCGACCCATTGGAGTTTTAAATTGGTGTAAAGGATACGTAGCCGGCCGTAAAAATGGCTAGAGTCAAATAGAAGTAATTACAATACCTAGAGTAGGGCTGATATCTTATGATACTAGGGGGAGTGCTAAAGGCGAAGGCATATTACTAGGTAATGACTGACGGTGAGGTATGAAGGCTAAGGTAGCGATAGGGATTAGAAACCCCCGTAGTCC
>29cf504925737f4b8d5be0aec231fe75_Entyloma
AAATGCGATAAGTAATGTGAATTGCAGAATTCAGTGAATCATCGAATCTTTGAACGCACCTTGCGCTCCTTGGTATTCCGAGGAGCATGCCTGTTTGAGTGTCATGAATTCTCAACCCTCAATGCTTTATTGTATTGCTTGGGGTTGGTCCTTGGGTGCTTGCCGTCTCTTACCGGACAGCTCACCTCAAATGTATTAGCTGGACCCGTACTTCTTGTGTAGGTGTCCTCAACGTGATAAAGTCATTCGTTGAGGCGTGCAGGCAACTGCCCTTACCTTTGTGTACAAGCGTCTGCTTCTAACCCGGCGAACGACTTGCCTTTTGGCAGTCTGACCCATGACTTAAAGCTCTGGCCTCAAAT
>fe1ca1d286b4ad3cd6b59f835fc80aab_Chloroplast_Malus
AGCGTCTGTAGGTGGCTTTTTAAGTCCGCCGTCAAATCCCAGGGCTCAACCCTGGACAGGCGGTGGAAACTACCAAGCTGGAGTACGGTAGGGGCAGAGGGAATTTCCGGTGGAGCGGTGAAATGCGTAGAGATCGGAAAGAACACCAACGGCGAAAGCACTCTGCTGGGCCGACACTGACACTGAGAGACGAAAGCTAGGGGAGCAAATGGGATTAGA
>76dd4e5f58bddef233a4fbf1c5eaf090_Metschnikowia_sp
TTGCGCTCCCGGCAGATCTAATCTGGGGAGCATGCCTGTTTGAGGGCCGCGAATTGTTTCGAACGGCAGCTTTTTTCACAAAGAGCTGACGGATCGGTAGTGAGGGTCTTGCCATTCATCGTGGCTCCCTCGAAATACATTAGCGCATCCATTTGATAGGCAAGACGGACGAAGGCTCACTCTTTCGTCCTTTTCTTCCCTGCCGGGTTTTGATAATATCAGGACTTCGGAGCGGTCGAAGAGGGCACGAGCTGGACGCAACGACTTGCTGGTTGGATTGCTTCTGAACCCCGCCCTTTTTGTAGAAATTGGGATTTATAATTCATCGGCCTCAGA
>d74e43303cb2e573026b24aeef63e1db_Entyloma
AAATGCGATAAGTAATGTGAATTGCAGAATTCAGTGAATCATCGAATCTTTGAACGCACCTTGCGCTCCTTGGTATTCCGAGGAGCATGCCTGTTTGAGTGTCATGAATTCTCAACCCTCAATGCTTTATTGCATTGCTTGGGGTTGGTCCTTGGGTGCTTGCTGTTGTATGACAGCTCACCTCAAATGTATTAGCTGGACCGTATGTAACGCGTAGGTGTCCTCAACGTGATAAAGTCATTCGTTGAGGCGGCGGCTTCTGGCTGCCCCTGCCATCTATGTACACGCGTCTGCTTCTAACCCGGCGAACGACTACTTGTAGTCTGACCCATGACTTAAAGCTCTGGCCTCAAAT
>c917ece86fbd487e7c3273cc7f93d2ae_Mitochondrion_Fungus
CTCTTCACTCTCTGAGCCTTCGTCCCTCAACGTCAGTTATAGTACTTTTTATATCTTACTTGTATTTTTCCTTTTCCTTTTTCACAAAAGTTTTTTTATTGTAAGATTAAGTACTTGTAGATAGAGGTTTGCCTTCGCCGTTATCAGTCTTATTAGTATTAGCCGATTTCATCTGTACTCCAATAATTCTGACATTTTCCTCTCCCATATCAAACTCAAGTGTGGCAGGTACTTTTCTAAGCCTTCGCACACCGTCTAGGTACCCTATATACCTGTTAA
>8cd812189b12e9f75acaf886629526bf_Nigrospora_sphaerica
AAATGCGATAAGTAATGTGAATTGCAGAATTCAGTGAATCATCGAATCTTTGAACGCACATTGCGCCCATTAGTATTCTAGTGGGCATGCCTGTTCGAGCGTCATTTCAACCCCTAAGCACAGCTTATTGTTGGGAACCTACGGCTTCGTAGTTCCTCAAAGACATTGGCGGAGTGGCAGTGGTCCTCTGAGCGTAGTAATCTTTTATCTCGCTTCTGTTAGGTGCTGCCCCCCCGGCCGTAAAACCCCCAATTTTTTCTGGTTGACCTCGGAT
>3cd4020e6698604cc889f4d8d1965e8a_Mitochondrion_Fungus
CTATTTGTGACCCGAGCCTTCGTCCCTCAACGTCAGTTATTAGATAAAAGGTTGCTTTCGCCTTTACCAGTCGTCATGGGATCAAAGAATTTCAACTCTACTCCATAAATACTCACCTTCTCATATATAACTCTAGTATAAACGTATCCTATTAAAGACTAATTATACCGTCTAGGTACCCTTTAAACCTAATAAAGATGAATAACACTAGTCTTCTAC
>c4d4fdb7d5d00127a5165d7932fd1506_Cryptococcus_sp
AAATGCGATAAGTAATGTGAATTGCAGAATTCAGTGAATCATCGAATCTTTGAACGCACCTTGCGCTCCTTGGTATTCCGAGGAGCATGCCTGTTTGAGTGTCATGAAACTCTCAAACCCAAGTTTTGGATTTCGATCCATGCTTGAGTTTGGATTTGGATGTTTGCCGGTGATAAGCCGACTCATCTTAAAAGTATTAGCTAGATCTGTCTCTATGACTGGTTTGACTTGGCATAATAAGTATTTTGCTGAGGACATCTTCGGATGGCCAGGACCTAGACTATTGTCTGCTAACTAAACCATCACTTTAAGTGCATCTTCGGATGTTACTCATTGTGTAACTTTGACATCTGGCCTCAAAT
>4550079055f6310e59d520702eb5eb48_Mitochondrion_Fungus
CTGTTTGTTACCCGAGCCTTCGTCCCTCAACGTCAGTTATTACATAAAAGGTTGCCTTCGCCTTTATCAGTCCTTATGGTATCAACAAATTTCATCTTTACTCCATAAATACTCCCCTTCTTACATATAACTCTAGTATATAAGTATCTCAAGGACATATATTACCGTCTAGGTACCCTTTAAACCTATTAAAGATGAATAACACTAGTCTTATAGGTA
>1c792f57ea4e70f6df215298785a8d4b_Entyloma
AAATGCGATAAGTAATGTGAATTGCAGAATTCAGTGAATCATCGAATCTTTGAACGCACCTTGCGCTCCTTGGTATTCCGAGGAGCATGCCTGTTTGAGTGTCATGAATTCTCAACCCTCGATGCTTTATTGCATTGCTTGGGGTTGGTCCTTGGGTGCTTGCTGTTGTATGACAGCTCACCTCAAATGTATTAGCTGGACCGTATGTAACGCGTAGGTGTCCTCAACGTGATAAAGTCATTCGTTGAGGCGGCGGCTTCTGGCTGCCCCTGCCATCTATGTACACGCGTCTGCTTCTAACCCGGCGAACGACTACTTGTAGTCTGACCCATGACTTAAAGCTCTGGCCTCAAAT
>eb613639730311a3f3ec25b513db8ddd_Entyloma
AAATGCGATAAGTAATGTGAATTGCAGAATTCAGTGAATCATCGAATCTTTGAACGCACCTTGCGCTCCTTGGTATTCCGAGGAGCATGCCTGTTTGAGTGTCATGAATTCTCAACCCTCAATGCTTTATTGCATTGCTTGGGGTTGGTCCTTGGGTGCTTGCCGTCTTTACACGACGGCTCACCTCAAATGTATTAGCTGGACCCGTACTTCTTGTGTAGGTGTCCTCAACGTGATAAAGTCATTCGTTGAGGCGTGCAGGCAACTGCCCTTACCTTTGTGTACAAGCGTCTGCTTCTAACCCGGCGAACGACTTGCCTTTTGGCAGTCTGACCCATGACTTAAAGCTCTGGCCTCAAAT
>36e34338d73a1e8175426c550fee3cca_Buckleyzyma_Rhodotorula
AATGCGATACGTAATGTGAATTGCAGAATTCAGTGAATCATCGAATCTTTGAACGCACCTTGCACTCTTTGGTATTCCGAAGAGTATGTCTGTTTGAGTGTCATGAAACTCTCAACCCCCTTATTTTGTAATGATATAAGTGTGGGCTTGGTTCATGGTTGTTGAAGGCTTAACAGTCTTCTCAACTGAAATACACGAGCTACCTATTTTATAATAGACGGTTTGACTCGGCGTAATAACTATTTCGCTGAGGACGTCCTTTTATAATAGTAAATGGTGCTTCTAATTTAACATCAATTTAAGATTTAGACCTCAAAT
>2c2bdbca86deaa03fceb9bcb1e178b4d_Mitochondrion_Fungus
CTCTTCACTCTCTGAGCCTTCGTCCCTCAACGTCAGTTATAGTATTAATGTTTTTGTCTTTACGCCGACAAAGCAAAATACATGTACATAGAGGTTTGCCTTCGCCATTATCAGTCCTATTAGTATTAGCAAATTTCATCTTTCCACCAATAATTCTGACATATTCCTCTCACATATCAAACTCAAGTGTAATAGGTACTTATCTAAGCCTTTGTACACCGTCTAGGTACCCTATATACCTGTTAA
>9a355e03c24ec87fb55ef54a56efc8c1_Pantoea
CCCCACGCTTTCGCACCTGAGCGTCAGTCTTCGTCCAGGGGGCCGCCTTCGCCACCGGTATTCCTCCAGATCTCTACGCATTTCACCGCTACACCTGGAATTCTACCCCCCTCTACGAGACTCAAGCCTGCCAGTTTCAAATGCAGTTCCCAGGTTAAGCCCGGGGATTTCACATCTGACTTAACAGACCGCCTGCGTGCGCTTTACGCCCAGTAATTCC
>003c87868e1e601b472b067681074ac7_escherichia
CCCCACGCTTTCGCACCTGAGCGTCAGTCTTCGTCCAGGGGGCCGCCTTCGCCACCGGTATTCCTCCAGATCTCTACGCATTTCACCGCTACACCTGGAATTCTACCCCCCTCTACGAGACTCAAGCTTGCCAGTATCAGATGCAGTTCCCAGGTTGAGCCCGGGGATTTCACATCTGACTTAACAAACCGCCTGCGTGCGCTTTACGCCCAGTAATTCC
>c774e2ecf1b6da792f8cfafb3ab6c41b_escherichia
CCTGTTTGCTCCCCACGCTTTCGCACCTGAGCGTCAGTCTTCGTCCAGGGGGCCGCCTTCGCCACCGGTATTCCTCCAGATCTCTACGCATTTCACCGCTACACCTGGAATTCTACCCCCCTCTACGAGACTCAAGCTTGCCAGTATCAGATGCAGTTCCCAGGTTGAGCCCGGGGATTTCACATCTGACTTAACAAACCGCCTGCGTGCGCTTTACGCCCAGTAA
>4822810fb633c37bce4d9e61640d12c9_escherichia
CTGTTTGCTCCCCACGCTTTCGCACCTGAGCGTCAGTCTTCGTCCAGGGGGCCGCCTTCGCCACCGGTATTCCTCCAGATCTCTACGCATTTCACCGCTACACCTGGAATTCTACCCCCCTCTACGAGACTCAAGCTTGCCAGTATCAGATGCAGTTCCCAGGTTGAGCCCGGGGATTTCACATCTGACTTAACAAACCGCCTGCGTGCGCTTTACGCCCAGTAA
>54e69302fb76ac129f276700f093ddb0_escherichia
TGTTTGCTCCCCACGCTTTCGCACCTGAGCGTCAGTCTTCGTCCAGGGGGCCGCCTTCGCCACCGGTATTCCTCCAGATCTCTACGCATTTCACCGCTACACCTGGAATTCTACCCCCCTCTACGAGACTCAAGCTTGCCAGTATCAGATGCAGTTCCCAGGTTGAGCCCGGGGATTTCACATCTGACTTAACAAACCGCCTGCGTGCGCTTTACGCCCAGTAA
>fe2dad2fc2eddc0366ec40f8061d9f30_escherichia
GCGTCAGTCTTCGTCCAGGGGGCCGCCTTCGCCACCGGTATTCCTCCAGATCTCTACGCATTTCACCGCTACACCTGGAATTCTACCCCCCTCTACGAGACTCAAGCTTGCCAGTATCAGATGCAGTTCCCAGGTTGAGCCCGGGGATTTCACATCTGACTTAACAAACCGCCTGCGTGCGCTTTACGCCCAGTAATTCCGATTAACGCTTGCACCCTCC
>20426efd84f6f1fb9c142cb2ce147afa_escherichia
GAGCGTCAGTCTTCGTCCAGGGGGCCGCCTTCGCCACCGGTATTCCTCCAGATCTCTACGCATTTCACCGCTACACCTGGAATTCTACCCCCCTCTACGAGACTCAAGCTTGCCAGTATCAGATGCAGTTCCCAGGTTGAGCCCGGGGATTTCACATCTGACTTAACAAACCGCCTGCGTGCGCTTTACGCCCAGTAATTCCGATTAACGCTTGCACCCT
>5f398a0feacaefc7e725d193eecfab20_escherichia
TCGCACCTGAGCGTCAGTCTTCGTCCAGGGGGCCGCCTTCGCCACCGGTATTCCTCCAGATCTCTACGCATTTCACCGCTACACCTGGAATTCTACCCCCCTCTACGAGACTCAAGCTTGCCAGTATCAGATGCAGTTCCCAGGTTGAGCCCGGGGATTTCACATCTGACTTAACAAACCGCCTGCGTGCGCTTTACGCCCAGTAATTCCGATTAACGCT
>ed1c38fe3902a7ceabb22307379d2d7c_brenneria
CCTGTTTGCTCCCCACGCTTTCGCACCTCAGCGTCAGTCTTTGTCCAGGGGGCCGCCTTCGCCACCGGTATTCCTCCAGATCTCTACGCATTTCACCGCTACACCTGGAATTCTACCCCCCTCTACAAGACTCCAGCTTGCCAGTTTCAAATGCAGTTCCCAGGTTAAGCCCGGGGATTTCACATCTGACTTAACAAACCGCCTGCGTGCCCTTTACGCCCAGTCA
>f2cedda9bb85de5838a8324188ae1fe9_erwinia
CCTGTTTGCTCCCCACGCTTTCGCACCTGAGCGTCAGTCTTTGTCCAGGGGGCCGCCTTCGCCACCGGTATTCCTCCAGATCTCTACGCATTTCACCGCTACACCTGGAATTCTACCCCCCTCTACAAGACTCTAGCCTGCCAGTTTCAAATGCAGTTCCCAGGTTAAGCCCGGGGATTTCACATCTGACTTGACAGACCGCCTGCGTGCGCTTTACGCCCAGTAA
>d4dc3fe3af505b3ed48a3277fa68230e_brenneria
TCGCACCTCAGCGTCAGTCTTTGTCCAGGGGGCCGCCTTCGCCACCGGTATTCCTCCAGATCTCTACGCATTTCACCGCTACACCTGGAATTCTACCCCCCTCTACAAGACTCCAGCTTGCCAGTTTCAAATGCAGTTCCCAGGTTAAGCCCGGGGATTTCACATCTGACTTAACAAACCGCCTGCGTGCCCTTTACGCCCAGTCATTCCGATTAACGCT
>7ad60e46bc44edb06e421aea235700ed_brenneria
CCCCACGCTTTCGCACCTCAGCGTCAGTCTTTGTCCAGGGGGCCGCCTTCGCCACCGGTATTCCTCCAGATCTCTACGCATTTCACCGCTACACCTGGAATTCTACCCCCCTCTACAAGACTCCAGCTTGCCAGTTTCAAATGCAGTTCCCAGGTTAAGCCCGGGGATTTCACATCTGACTTAACAAACCGCCTGCGTGCCCTTTACGCCCAGTCATTCC
>ddf545cdf29338fe9eba12fb5851b3a8_pantoea
CCTGTTTGCTCCCCACGCTTTCGCACCTGAGCGTCAGTCTTTGTCCAGGGGGCCGCCTTCGCCACCGGTATTCCTCCAGATCTCTACGCATTTCACCGCTACACCTGGAATTCTACCCCCCTCTACAAGACTCAAGCCTGCCAGTTTCAAATGCAGTTCCCAGGTTAAGCCCGGGGATTTCACATCTGACTTAACAGACCGCCTGCGTGCGCTTTACGCCCAGTAA
>af5ab4317c5f71916f8034e8b7000e8b_klebsiella
CCTGTTTGCTCCCCACGCTTTCGCACCTGAGCGTCAGTCTTTGTCCAGGGGGCCGCCTTCGCCACCGGTATTCCTCCAGATCTCTACGCATTTCACCGCTACACCTGGAATTCTACCCCCCTCTACAAGACTCTAGCCTGCCAGTTTCGAATGCAGTTCCCAGGTTGAGCCCGGGGATTTCACATCCGACTTGACAGACCGCCTGCGTGCGCTTTACGCCCAGTAA
>e7595ba398dc391174a7155c57d932c8_klebsiella
CCCCACGCTTTCGCACCTGAGCGTCAGTCTTTGTCCAGGGGGCCGCCTTCGCCACCGGTATTCCTCCAGATCTCTACGCATTTCACCGCTACACCTGGAATTCTACCCCCCTCTACAAGACTCTAGCCTGCCAGTTTCGAATGCAGTTCCCAGGTTGAGCCCGGGGATTTCACATCCGACTTGACAGACCGCCTGCGTGCGCTTTACGCCCAGTAATTCC
>569bb1e2a73d253a1dcdf4eee68cb36d_serratia
CCCCACGCTTTCGCACCTGAGCGTCAGTCTTTGTCCAGGGGGCCGCCTTCGCCACCGGTATTCCTCCAGATCTCTACGCATTTCACCGCTACACCTGGAATTCTACCCCCCTCTACAAGACTCTAGCTTGCCAGTTTCAAATGCAGTTCCCACGTTAAGCGCGGGGATTTCACATCTGACTTAACAAACCGCCTGCGTGCGCTTTACGCCCAGTAATTCC
>195cc5dcccfe3a195dbd8a9a45bc621a_Pantoea
CCCCACGCTTTCGCACCTGAGCGTCAGTCTTTGTCCAGGGGGCCGCCTTCGCCACCGGTATTCCTCCAGATCTCTACGCATTTCACCGCTACACCTGGAATTCTACCCCCCTCTACAAGACTCAAGCCTGCCAGTTTCAAATGCAGTTCCCAGGTTAAGCCCGGGGATTTCACATCTGACTTAACAGACCGCCTGCGTGCGCTTTACGCCCAGTAATTCC
>4df86b9902d0bf5cca2526456d3ddadb_Brenneria
CTGTTTGCTCCCCACGCTTTCGCACCTCAGCGTCAGTCTTTGTCCAGGGGGCCGCCTTCGCCACCGGTATTCCTCCAGATCTCTACGCATTTCACCGCTACACCTGGAATTCTACCCCCCTCTACAAGACTCCAGCTTGCCAGTTTCAAATGCAGTTCCCAGGTTAAGCCCGGGGATTTCACATCTGACTTAACAAACCGCCTGCGTGCCCTTTACGCCCAGTCA
>3f1e89e7be2db98960e7bb3c0481b812_Brenneria
TCTTTGTCCAGGGGGCCGCCTTCGCCACCGGTATTCCTCCAGATCTCTACGCATTTCACCGCTACACCTGGAATTCTACCCCCCTCTACAAGACTCCAGCTTGCCAGTTTCAAATGCAGTTCCCAGGTTAAGCCCGGGGATTTCACATCTGACTTAACAAACCGCCTGCGTGCCCTTTACGCCCAGTCATTCCGATTAACGCTTGCACCCTCCGTATTAC
>077d784125260349e08b7209070232e7_Brenneria
CTTTCGCACCTCAGCGTCAGTCTTTGTCCAGGGGGCCGCCTTCGCCACCGGTATTCCTCCAGATCTCTACGCATTTCACCGCTACACCTGGAATTCTACCCCCCTCTACAAGACTCCAGCTTGCCAGTTTCAAATGCAGTTCCCAGGTTAAGCCCGGGGATTTCACATCTGACTTAACAAACCGCCTGCGTGCCCTTTACGCCCAGTCATTCCGATTAAC
>22701a2571c059bd33e13204bfc2bb40_klebsiella
CTGTTTGCTCCCCACGCTTTCGCACCTGAGCGTCAGTCTTTGTCCAGGGGGCCGCCTTCGCCACCGGTATTCCTCCAGATCTCTACGCATTTCACCGCTACACCTGGAATTCTACCCCCCTCTACAAGACTCTAGCCTGCCAGTTTCGAATGCAGTTCCCAGGTTGAGCCCGGGGATTTCACATCCGACTTGACAGACCGCCTGCGTGCGCTTTACGCCCAGTAA
>3e1d48a89da74353e022b651c17affd0_brenneria
GCGTCAGTCTTTGTCCAGGGGGCCGCCTTCGCCACCGGTATTCCTCCAGATCTCTACGCATTTCACCGCTACACCTGGAATTCTACCCCCCTCTACAAGACTCCAGCTTGCCAGTTTCAAATGCAGTTCCCAGGTTAAGCCCGGGGATTTCACATCTGACTTAACAAACCGCCTGCGTGCCCTTTACGCCCAGTCATTCCGATTAACGCTTGCACCCTCC
>8f8727df741f182ddd09ed35bd1d5d31_erwinia
CCCCACGCTTTCGCACCTGAGCGTCAGTCTTTGTCCAGGGGGCCGCCTTCGCCACCGGTATTCCTCCAGATCTCTACGCATTTCACCGCTACACCTGGAATTCTACCCCCCTCTACAAGACTCTAGCCTGCCAGTTTCAAATGCAGTTCCCAGGTTAAGCCCGGGGATTTCACATCTGACTTGACAGACCGCCTGCGTGCGCTTTACGCCCAGTAATTCC
>5bccd3800c12f81819c5c472bffb2ee5_serratia
CCTGTTTGCTCCCCACGCTTTCGCACCTGAGCGTCAGTCTTTGTCCAGGGGGCCGCCTTCGCCACCGGTATTCCTCCAGATCTCTACGCATTTCACCGCTACACCTGGAATTCTACCCCCCTCTACAAGACTCTAGCTTGCCAGTTTCAAATGCAGTTCCCAAGTTAAGCTCGGGGATTTCACATCTGACTTAACAAACCGCCTGCGTGCGCTTTACGCCCAGTAA
>569bb1e2a73d253a1dcdf4eee68cb36d_Entero_otu99_Serratia
CCCACGCTTTCGCACCTGAGCGTCAGTCTTTGTCCAGGGGGCCGCCTTCGCCACCGGTATTCCTCCAGATCTCTACGCATTTCACCGCTACACCTGGAATTCTACCCCCCTCTACAAGACTCTAGCTTGCCAGTTTCAAATGCAGTTCCCACGTTAAGCGCGGGGATTTCACATCTGACTTAACAAACCGCCTGCGTGCGCTTTACGCCCAGTAATTCC
>aa0cbe14fc33673c135917ee14adb58e_Entero_otu99_ewingella_serratia_rhanella
CTGTTTGCTCCCCACGCTTTCGCATCTGAGCGTCAGTCTTTGTCCAGGGGGCCGCCTTCGCCACCGGTATTCCTCCAGATCTCTACGCATTTCACCGCTACACCTGGAATTCTACCCCCCTCTACAAGACTCTAGCTTGCCAGTTTCAAATGCAGTTCCCAAGTTAAGCTCGGGGATTTCACATCTGACTTAACAAACCGCCTGCGTGCGCTTTACGCCCAGTAA
>af5ab4317c5f71916f8034e8b7000e8b_Entero_otu99_klebsiella
CTGTTTGCTCCCCACGCTTTCGCACCTGAGCGTCAGTCTTTGTCCAGGGGGCCGCCTTCGCCACCGGTATTCCTCCAGATCTCTACGCATTTCACCGCTACACCTGGAATTCTACCCCCCTCTACAAGACTCTAGCCTGCCAGTTTCGAATGCAGTTCCCAGGTTGAGCCCGGGGATTTCACATCCGACTTGACAGACCGCCTGCGTGCGCTTTACGCCCAGTAA
>ed1c38fe3902a7ceabb22307379d2d7c_Entero_otu99_Brenneria
CTGTTTGCTCCCCACGCTTTCGCACCTCAGCGTCAGTCTTTGTCCAGGGGGCCGCCTTCGCCACCGGTATTCCTCCAGATCTCTACGCATTTCACCGCTACACCTGGAATTCTACCCCCCTCTACAAGACTCCAGCTTGCCAGTTTCAAATGCAGTTCCCAGGTTAAGCCCGGGGATTTCACATCTGACTTAACAAACCGCCTGCGTGCCCTTTACGCCCAGTCA
>f2cedda9bb85de5838a8324188ae1fe9_Entero_otu99_Erwinia
CTGTTTGCTCCCCACGCTTTCGCACCTGAGCGTCAGTCTTTGTCCAGGGGGCCGCCTTCGCCACCGGTATTCCTCCAGATCTCTACGCATTTCACCGCTACACCTGGAATTCTACCCCCCTCTACAAGACTCTAGCCTGCCAGTTTCAAATGCAGTTCCCAGGTTAAGCCCGGGGATTTCACATCTGACTTGACAGACCGCCTGCGTGCGCTTTACGCCCAGTAA
>ff7eb04a6650b37c76213c745040e93a_Entero_otu99_Cronobacter
TGTTTGCTCCCCACGCTTTCGCACCTGAGCGTCAGTCTTCGTCCAGGGGGCCGCCTTCGCCACCGGTATTCCTCCAGATCTCTACGCATTTCACCGCTACACCTGGAATTCTACCCCCCTCTACGAGACTCAAGCTGACCAGTTTCAAATGCAGTTCCCAGGTTGAGCCCGGGGATTTCACATCTGACTTAATCAACCGCCTGCGTGCGCTTTACGCCCAGTAA
>36b6cb0f67e06a9f71458eaa7d299e61_Monilinia_fructigena
TTAAGTTCAGCGGGTATCCCTACCTGATCCGAGGTCAACCATAGAAAATTGGTGTTTTGCCAGAAGCACACTGAGAACCTGTAACGAGAGATATTACTACGTTCAGGACCCAGCGGCGCCGCCACTGATTTTAGAGCCTGCCACTACTGGCATAGACTCAATACCAAGCTGTGCTTGAGGGTTGAAATGACGCTCGAACAGGCATGCCCCCCGGAATACCAAGGGGCGCAATGTGCGTTCAAAGATTCGATGATTCACTGAATTCT
>f7df978dfd5b8ca83e9a082b34136187_Botrytis_cinerea
TTAAGTTCAGCGGGTATCCCTACCTGATCCGAGGTCAACCATAGAAAAATTTGGGTTTTGGCAGAAGCACACCGAGAACCTGTAACGAGAGATAATTACTACGTTCAGGACCCAGCGGCGCCGCCACTGATTTTAGAGCCTGCCATTACTGACATAGACTCAATACCAAGCTAAGCTTGAGGGTTGAAATGACGCTCGAACAGGCATGCCCCCCGGAATACCAAGGGGCGCAATGTGCGTTCAAAGATTCGATGATTCACTGAATTCT
>42b2456c5fcba7bc0fd65996fc481ebe_Botrytis_cinerea
TAAGTTCAGCGGGTATCCCTACCTGATCCGAGGTCAACCATAGAAAAATTTGGGTTTTGGCAGAAGCACACCGAGAACCTGTAACGAGAGATATTACTACGTTCAGGACCCAGCGGCGCCGCCACTGATTTTAGAGCCTGCCATTACTGACATAGACTCAATACCAAGCTAAGCTTGAGGGTTGAAATGACGCTCGAACAGGCATGCCCCCCGGAATACCAAGGGGCGCAATGTGCGTTCAAAGATTCGATGATTCACTGAATTCT
>a5adfdddf7f9eab67f61287ecf3ea482_Monilinia_fructigena
TAAGTTCAGCGGGTATCCCTACCTGATCCGAGGTCAACCATAGAAAATTGGTGTTTTGCCAGAAGCACACTGAGAACCTGTAACGAGAGATATTACTACGTTCAGGACCCAGCGGCGCCGCCACTGATTTTAGAGCCTGCCACTACTGGCATAGACTCAATACCAAGCTGTGCTTGAGGGTTGAAATGACGCTCGAACAGGCATGCCCCCCGGAATACCAAGGGGCGCAATGTGCGTTCAAAGATTCGATGATTCACTGAATTCT
>d598119770c4f281a6a7ea1d1e8b50d6_Monilinia_fructigena
CCTACCTGATCCGAGGTCAACCATAGAAAATTGGTGTTTTGCCAGAAGCACACTGAGAACCTGTAACGAGAGATATTACTACGTTCAGGACCCAGCGGCGCCGCCACTGATTTTAGAGCCTGCCACTACTGGCATAGACTCAATACCAAGCTGTGCTTGAGGGTTGAAATGACGCTCGAACAGGCATGCCCCCCGGAATACCAAGGGGCGCAATGTGCGTTCAAAGATTCGATGATTCACTGAATTCT
>ee40ac8cf1cd428597b48d32b40431b4_Botrytis_cinerea
CCTACCTGATCCGAGGTCAACCATAGAAAAATTTGGGTTTTGGCAGAAGCACACCGAGAACCTGTAACGAGAGATATTACTACGTTCAGGACCCAGCGGCGCCGCCACTGATTTTAGAGCCTGCCATTACTGACATAGACTCAATACCAAGCTAAGCTTGAGGGTTGAAATGACGCTCGAACAGGCATGCCCCCCGGAATACCAAGGGGCGCAATGTGCGTTCAAAGATTCGATGATTCACTGAATTCT
>00d6fec6228cab0b9a386cb125dd2b85_Botrytis_cinerea
TAAGTTCAGCGGGTATCCCTACCTGATCCGAGGTCAACCATAGAAAAATTTGGGTTTTGGCAGAAGCACACCGAGAACCTGTAACGAGAGATATTACTACGTTCAGGACCCAGCGGCACCGCCACTGATTTTAGAGCCTGCCATTACTGACATAGACTCAATACCAAGCTAAGCTTGAGGGTTGAAATGACGCTCGAACAGGCATGCCCCCCGGAATACCAAGGGGCGCAATGTGCGTTCAAAGATTCGATGATTCACTGAATTCT
>e32a6fd100263af2f0a4507738f32ab5_Monilinia_fructigena
AGAAAATTGGTGTTTTGCCAGAAGCACACTGAGAACCTGTAACGAGAGATATTACTACGTTCAGGACCCAGCGGCGCCGCCACTGATTTTAGAGCCTGCCACTACTGGCATAGACTCAATACCAAGCTGTGCTTGAGGGTTGAAATGACGCTCGAACAGGCATGCCCCCCGGAATACCAAGGGGCGCAATGTGCGTTCAAAGATTCGATGATTCACTGAATTCT
>a27fc4e92fccbe336dce159e6675a614_Monilinia_fructigena
CCAGAAGCACACTGAGAACCTGTAACGAGAGATATTACTACGTTCAGGACCCAGCGGCGCCGCCACTGATTTTAGAGCCTGCCACTACTGGCATAGACTCAATACCAAGCTGTGCTTGAGGGTTGAAATGACGCTCGAACAGGCATGCCCCCCGGAATACCAAGGGGCGCAATGTGCGTTCAAAGATTCGATGATTCACTGAATTCTGCAATTCACATTA
>26223deb8864116d3c8ecfc6df76d8d6_Monilinia_fructigena
AGATATTACTACGTTCAGGACCCAGCGGCGCCGCCACTGATTTTAGAGCCTGCCACTACTGGCATAGACTCAATACCAAGCTGTGCTTGAGGGTTGAAATGACGCTCGAACAGGCATGCCCCCCGGAATACCAAGGGGCGCAATGTGCGTTCAAAGATTCGATGATTCACTGAATTCTGCAATTCACATTACTTATCGCATTTCGCTGCGTTCTTCATCG
>e7f4defe00cee7631c8d468e9ee9f038_Monilinia_fructigena
AAATTGGTGTTTTGCCAGAAGCACACTGAGAACCTGTAACGAGAGATATTACTACGTTCAGGACCCAGCGGCGCCGCCACTGATTTTAGAGCCTGCCACTACTGGCATAGACTCAATACCAAGCTGTGCTTGAGGGTTGAAATGACGCTCGAACAGGCATGCCCCCCGGAATACCAAGGGGCGCAATGTGCGTTCAAAGATTCGATGATTCACTGAATTCT
>42b2456c5fcba7bc0fd65996fc481ebe_Sclerotinia_otu99_botrytis
AAGTTCAGCGGGTATCCCTACCTGATCCGAGGTCAACCATAGAAAAATTTGGGTTTTGGCAGAAGCACACCGAGAACCTGTAACGAGAGATATTACTACGTTCAGGACCCAGCGGCGCCGCCACTGATTTTAGAGCCTGCCATTACTGACATAGACTCAATACCAAGCTAAGCTTGAGGGTTGAAATGACGCTCGAACAGGCATGCCCCCCGGAATACCAAGGGGCGCAATGTGCGTTCAAAGATTCGATGATTCACTGAATTCT
>a5adfdddf7f9eab67f61287ecf3ea482_Sclerotinia_otu99_Monilia
AAGTTCAGCGGGTATCCCTACCTGATCCGAGGTCAACCATAGAAAATTGGTGTTTTGCCAGAAGCACACTGAGAACCTGTAACGAGAGATATTACTACGTTCAGGACCCAGCGGCGCCGCCACTGATTTTAGAGCCTGCCACTACTGGCATAGACTCAATACCAAGCTGTGCTTGAGGGTTGAAATGACGCTCGAACAGGCATGCCCCCCGGAATACCAAGGGGCGCAATGTGCGTTCAAAGATTCGATGATTCACTGAATTCT
>d5bc4d3274bb766eb46687507abb9360_Bacteria_chloroplast_plant
CAGAGGATGCAAGCGTTATCCGGAATGATTGGGCGTAAAGCGTCTGTAGGTGGCTTTTTAAGTCCGCCGTCAAATCCCAGGGCTCAACCCTGGACAGGCGGTGGAAACTACCAAGCTGGAGTACGGTAGGGGCAGAGGGAATTTCCGGTGGAGCGGTGAAATGCGTAGAGATCGGAAAGAACACCAACGGCGAAAGCACTCTGCTGGGCCGACACTGACACTGAG
>077898c5f472dc23934fcb9616356551_Bacteria_Mitochondrion_fungi
CTCTTCACTATCTGAGCCTTCGTCCCTCAACGTCAGTTATAGCACTTTGCTGTTTTCTCCATTTCTTCTTACATAAGAACTTATCTTTGATCTTACTAGAAAAAAAGAAAATTTTTTATTCTAAATTCATTTAAAATAAGCAAGTACATGTACATAGAGGTTTGCCTTCGCCGTTATCAGTCCTATTGGTATTAGCAAATTTCATCTCTTTCACCAACAATTCCGACATCTTCCTCTCACATATCAAACTCAAGTGTAACAGGTACTTATTTAAGCCTTTGCACACCGTCTAGGTACCCTATATACCTGTTAA
>406c92878a388666d169f90a28a46673_Bacteria_Acinetobacter
CAGAGGGTGCGAGCGTTAATCGGATTTACTGGGCGTAAAGCGTGCGTAGGCGGCTTTTTAAGTCGGATGTGAAATCCCCGAGCTTAACTTGGGAATTGCATTCGATACTGGGAAGCTAGAGTATGGGAGAGGATGGTAGAATTCCAGGTGTAGCGGTGAAATGCGTAGAGATCTGGAGGAATACCGATGGCGAAGGCAGCCATCTGGCCTAATACTGACGCTGAG
>76f46fcd9d60610b2ac4106b9011a1d9_Bacteria_Entyloma
AAATGCGATAAGTAATGTGAATTGCAGAATTCAGTGAATCATCGAATCTTTGAACGCACCTTGCGCTCCTTGGTATTCCGAGGAGCATGCCTGTTTGAGTGTCATGAATTCTCAACCCTCAATGCTTTATTGCATTGCTTGGGGTTGGTCCTTGGGTGCTTGCCGTCTTTACACGACGGCTCACCTCAAATGTATTAGCTGGACCCGTACTTCTTGTGTAGGTGTCCTCAACGTGATAAAGTCATTCGTTGAGGCGTGCAGGCAACTGCCCTTACCTTTGTGTACAAGCGTCTGCTTCTAACCCGGCGAACGACTCTTTGCAGTCTGACCCATGACTTAAAGCTCTGGCCTCAAAT
>42bfdc9e811acf849da07b46a233bf2d_Bacteria_chloroplast_plant
CCGGAATGATTGGGCGTAAAGCGTCTGTAGGTGGCTTTTTAAGTCCGCCGTCAAATCCCAGGGCTCAACCCTGGACAGGCGGTGGAAACTACCAAGCTGGAGTACGGTAGGGGCAGAGGGAATTTCCGGTGGAGCGGTGAAATGCGTAGAGATCGGAAAGAACACCAACGGCGAAAGCACTCTGCTGGGCCGACACTGACACTGAGAGACGAAAGCTAG
>6dabc5be925489fd1fe06c97bc10013e_Bacteria_chloroplasst_plant
CAGAGGATGCAAGCGTTATCCGGAATGATTGGGCGTAAAGCGTCTGTAGGTGGCTTTTTAAGTCCGCCGTCAAATCCCAGGGCTCAACCCTGGACAGGCGGTGGAAACTACCAAGCTGGAGTACGGTAGGGGCAGAGGGAATTTCCGGTGGAGCGGTGAAATGCGTAGAGATCGGAAAGAACACCAACGGCGAAAGCACTCTGCTGGGCCGACACTGAC
>e809d3841e464a93571c262840499850_Bacteria_Entyloma
AAATGCGATAAGTAATGTGAATTGCAGAATTCAGTGAATCATCGAATCTTTGAACGCACCTTGCGCTCCTTGGTATTCCGAGGAGCATGCCTGTTTGAGTGTCATGAATTCTCAACCCTCAATGCTTTATTGCATTGCTTGGGGTTGGTCCTTGGGTGCTTGCCGTCTGATGTTTTACGTCGACAGCTCACCTCAAATGTATTAGCTGGACCCGTACTTCTTGTGTAGGTGTCCTCAACGTGATAAAGTCATTCGTTGAGGCGTGTGCAGGCAACTGTGCCCTTACCTTTCTGTACAAGCGTCTGCTTCTAACCCGGCGAACGACTCTTTGCAGTCTGACCCATGACTTAAAGCTCTGGCCTCAAAT
>75764caa1dceeef77e5555c407c672fd_Bacteria_Rhizobiales_uncultured
GGGCTAGCGTTGTTCGGAATCACTGGGCGTAAAGGGTGCGTAGGCGGGATCTTAAGTCAGGGGTGAAATCCCGAGGCTCAACCTCGGAACTGCCTTTGATACTGGGGTCCTTGAGTCCGGAAGAGGTGAGTGGAACTGCGAGTGTAGAGGTGAAATTCGTAGATATTCGCAAGAACACCGGTGGCGAAGGCGGCTCACTGGTCCGGAACTGACGCTGAG
>51af8b21d4be8bd7176727530db8a159_Bacteria_chloroplast_plant
TGCACGCGTTATCCGGAATGATTGGGCGTAAAGCGTCTGTAGGTGGCTTTTTAAGTCCGCCGTCAAATCCCAGGGCTCAACCCTGGACAGGCGGTGGAAACTACCAAGCTGGAGTACGGTAGGGGCAGAGGGAATTTCCGGTGGAGCGGTGAAATGCGTAGAGATCGGAAAGAACACCAACGGCGAAAGCACTCTGCTGGGCCGACACTGACACTGAGA
>944c6651f1300341db1d827e86cd2ba6_Bacteria_Mitochondrion_fungi
GAAAGGGCGACCCATTGGAGTTTTAAATTGGTGTAAAGGATACGTAGCCGGCCGTAAAAATGGCTAGAGTCAAATAGAAGTAATTACAATACCTAGAGTAGGGCTGATATCTTATGATACTAGGGGGAGTGCTAAAGGCGAAGGCATATTACTAGGTAATGACTGACGGTGAGGTATGAAGGCTAAGGTAGCGATAGGGATTAGAAACCCCCGTAGTCC
>29cf504925737f4b8d5be0aec231fe75_Bacteria_Entyloma
AAATGCGATAAGTAATGTGAATTGCAGAATTCAGTGAATCATCGAATCTTTGAACGCACCTTGCGCTCCTTGGTATTCCGAGGAGCATGCCTGTTTGAGTGTCATGAATTCTCAACCCTCAATGCTTTATTGTATTGCTTGGGGTTGGTCCTTGGGTGCTTGCCGTCTCTTACCGGACAGCTCACCTCAAATGTATTAGCTGGACCCGTACTTCTTGTGTAGGTGTCCTCAACGTGATAAAGTCATTCGTTGAGGCGTGCAGGCAACTGCCCTTACCTTTGTGTACAAGCGTCTGCTTCTAACCCGGCGAACGACTTGCCTTTTGGCAGTCTGACCCATGACTTAAAGCTCTGGCCTCAAAT
>76dd4e5f58bddef233a4fbf1c5eaf090_Bacteria_Metschnikowia
TTGCGCTCCCGGCAGATCTAATCTGGGGAGCATGCCTGTTTGAGGGCCGCGAATTGTTTCGAACGGCAGCTTTTTTCACAAAGAGCTGACGGATCGGTAGTGAGGGTCTTGCCATTCATCGTGGCTCCCTCGAAATACATTAGCGCATCCATTTGATAGGCAAGACGGACGAAGGCTCACTCTTTCGTCCTTTTCTTCCCTGCCGGGTTTTGATAATATCAGGACTTCGGAGCGGTCGAAGAGGGCACGAGCTGGACGCAACGACTTGCTGGTTGGATTGCTTCTGAACCCCGCCCTTTTTGTAGAAATTGGGATTTATAATTCATCGGCCTCAGA
>d74e43303cb2e573026b24aeef63e1db_Bacteria_Entyloma
AAATGCGATAAGTAATGTGAATTGCAGAATTCAGTGAATCATCGAATCTTTGAACGCACCTTGCGCTCCTTGGTATTCCGAGGAGCATGCCTGTTTGAGTGTCATGAATTCTCAACCCTCAATGCTTTATTGCATTGCTTGGGGTTGGTCCTTGGGTGCTTGCTGTTGTATGACAGCTCACCTCAAATGTATTAGCTGGACCGTATGTAACGCGTAGGTGTCCTCAACGTGATAAAGTCATTCGTTGAGGCGGCGGCTTCTGGCTGCCCCTGCCATCTATGTACACGCGTCTGCTTCTAACCCGGCGAACGACTACTTGTAGTCTGACCCATGACTTAAAGCTCTGGCCTCAAAT
>c917ece86fbd487e7c3273cc7f93d2ae_Bacteria_Mitochondrion_fungi
CTCTTCACTCTCTGAGCCTTCGTCCCTCAACGTCAGTTATAGTACTTTTTATATCTTACTTGTATTTTTCCTTTTCCTTTTTCACAAAAGTTTTTTTATTGTAAGATTAAGTACTTGTAGATAGAGGTTTGCCTTCGCCGTTATCAGTCTTATTAGTATTAGCCGATTTCATCTGTACTCCAATAATTCTGACATTTTCCTCTCCCATATCAAACTCAAGTGTGGCAGGTACTTTTCTAAGCCTTCGCACACCGTCTAGGTACCCTATATACCTGTTAA
>8cd812189b12e9f75acaf886629526bf_Bacteria_Nigrospora
AAATGCGATAAGTAATGTGAATTGCAGAATTCAGTGAATCATCGAATCTTTGAACGCACATTGCGCCCATTAGTATTCTAGTGGGCATGCCTGTTCGAGCGTCATTTCAACCCCTAAGCACAGCTTATTGTTGGGAACCTACGGCTTCGTAGTTCCTCAAAGACATTGGCGGAGTGGCAGTGGTCCTCTGAGCGTAGTAATCTTTTATCTCGCTTCTGTTAGGTGCTGCCCCCCCGGCCGTAAAACCCCCAATTTTTTCTGGTTGACCTCGGAT
>3cd4020e6698604cc889f4d8d1965e8a_Bacteria_Mitochondrion_fungi
CTATTTGTGACCCGAGCCTTCGTCCCTCAACGTCAGTTATTAGATAAAAGGTTGCTTTCGCCTTTACCAGTCGTCATGGGATCAAAGAATTTCAACTCTACTCCATAAATACTCACCTTCTCATATATAACTCTAGTATAAACGTATCCTATTAAAGACTAATTATACCGTCTAGGTACCCTTTAAACCTAATAAAGATGAATAACACTAGTCTTCTAC
>c4d4fdb7d5d00127a5165d7932fd1506_Bacteria_Filobasidium
AAATGCGATAAGTAATGTGAATTGCAGAATTCAGTGAATCATCGAATCTTTGAACGCACCTTGCGCTCCTTGGTATTCCGAGGAGCATGCCTGTTTGAGTGTCATGAAACTCTCAAACCCAAGTTTTGGATTTCGATCCATGCTTGAGTTTGGATTTGGATGTTTGCCGGTGATAAGCCGACTCATCTTAAAAGTATTAGCTAGATCTGTCTCTATGACTGGTTTGACTTGGCATAATAAGTATTTTGCTGAGGACATCTTCGGATGGCCAGGACCTAGACTATTGTCTGCTAACTAAACCATCACTTTAAGTGCATCTTCGGATGTTACTCATTGTGTAACTTTGACATCTGGCCTCAAAT
>4550079055f6310e59d520702eb5eb48_Bacteria_Mitochondrion_fungi
CTGTTTGTTACCCGAGCCTTCGTCCCTCAACGTCAGTTATTACATAAAAGGTTGCCTTCGCCTTTATCAGTCCTTATGGTATCAACAAATTTCATCTTTACTCCATAAATACTCCCCTTCTTACATATAACTCTAGTATATAAGTATCTCAAGGACATATATTACCGTCTAGGTACCCTTTAAACCTATTAAAGATGAATAACACTAGTCTTATAGGTA
>1c792f57ea4e70f6df215298785a8d4b_Bacteria_Entyloma
AAATGCGATAAGTAATGTGAATTGCAGAATTCAGTGAATCATCGAATCTTTGAACGCACCTTGCGCTCCTTGGTATTCCGAGGAGCATGCCTGTTTGAGTGTCATGAATTCTCAACCCTCGATGCTTTATTGCATTGCTTGGGGTTGGTCCTTGGGTGCTTGCTGTTGTATGACAGCTCACCTCAAATGTATTAGCTGGACCGTATGTAACGCGTAGGTGTCCTCAACGTGATAAAGTCATTCGTTGAGGCGGCGGCTTCTGGCTGCCCCTGCCATCTATGTACACGCGTCTGCTTCTAACCCGGCGAACGACTACTTGTAGTCTGACCCATGACTTAAAGCTCTGGCCTCAAAT
>eb613639730311a3f3ec25b513db8ddd_Bacteria_Entyloma
AAATGCGATAAGTAATGTGAATTGCAGAATTCAGTGAATCATCGAATCTTTGAACGCACCTTGCGCTCCTTGGTATTCCGAGGAGCATGCCTGTTTGAGTGTCATGAATTCTCAACCCTCAATGCTTTATTGCATTGCTTGGGGTTGGTCCTTGGGTGCTTGCCGTCTTTACACGACGGCTCACCTCAAATGTATTAGCTGGACCCGTACTTCTTGTGTAGGTGTCCTCAACGTGATAAAGTCATTCGTTGAGGCGTGCAGGCAACTGCCCTTACCTTTGTGTACAAGCGTCTGCTTCTAACCCGGCGAACGACTTGCCTTTTGGCAGTCTGACCCATGACTTAAAGCTCTGGCCTCAAAT
>36e34338d73a1e8175426c550fee3cca_Bacteria_Buckleyzyma
AATGCGATACGTAATGTGAATTGCAGAATTCAGTGAATCATCGAATCTTTGAACGCACCTTGCACTCTTTGGTATTCCGAAGAGTATGTCTGTTTGAGTGTCATGAAACTCTCAACCCCCTTATTTTGTAATGATATAAGTGTGGGCTTGGTTCATGGTTGTTGAAGGCTTAACAGTCTTCTCAACTGAAATACACGAGCTACCTATTTTATAATAGACGGTTTGACTCGGCGTAATAACTATTTCGCTGAGGACGTCCTTTTATAATAGTAAATGGTGCTTCTAATTTAACATCAATTTAAGATTTAGACCTCAAAT
>2c2bdbca86deaa03fceb9bcb1e178b4d_Bacteria_Mitochondrion_fungi
CTCTTCACTCTCTGAGCCTTCGTCCCTCAACGTCAGTTATAGTATTAATGTTTTTGTCTTTACGCCGACAAAGCAAAATACATGTACATAGAGGTTTGCCTTCGCCATTATCAGTCCTATTAGTATTAGCAAATTTCATCTTTCCACCAATAATTCTGACATATTCCTCTCACATATCAAACTCAAGTGTAATAGGTACTTATCTAAGCCTTTGTACACCGTCTAGGTACCCTATATACCTGTTAA
>4559fd3f7319dfde478050bf9deab6e8_Bacteria_Sphingomonas
GAGCTAGCGTTATTCGGAATTACTGGGCGTAAAGCGCACGTAGGCGGCTTTGTAAGTTAGAGGTGAAAGCCTGGAGCTCAACTCCAGAATTGCCTTTAAGACTGCATCGCTTGAATCCAGGAGAGGTGAGTGGAATTCCGAGTGTAGAGGTGAAATTCGTAGATATTCGGAAGAACACCAGTGGCGAAGGCGGCTCACTGGACTGGTATTGACGCTGAG
>f8c4440fc05ff566f95bab23dc96be42_Bacteria_Dioszegia
AAATGCGATAAGTAATGTGAATTGCAGAATTCAGTGAATCATCGAATCTTTGAACGCAGATTGCGCCCTTTGGTATTCCGAAGGGCATGCCTGTTTGAGTGTCTTATAAACCTCACCTCTATAGTTTTCTATAGTTGTGCTTTGGGTGTTGCCGTTTACTCTGGCTCGCCTTAAATGTCTAAGTGGAATGCGTAATAAGTTCTCGCAACCCTCCACTCTAACACACTTTATATTCTGACCTCAAAT
>7cc37c33d5b7992e02ce2456db81e02b_Bacteria_Tilletiopsis
AATGCGATAAGTAATGTGAATTGCAGAATTCAGTGAATCATCGAATCTTTGAACGCACCTTGCGCTCGTTGGTATTCCGACGAGCATGCCTGTTTGAGTGTCATGAATTCTCCACCCCCATGTCTTTTGTCACCAAAGGACGTGCTTGGGGCGGGTCCATGGGCATCTTTGCCAGTCTTCGGACAGGCTTGCCTTAAAAGTATTAGCTGGACTGCATCTGCGATGCATTGGTTCTACTCAACGTGATAAGTTCATTCGTTGAGGACGGCTTCACGGCCGGCCAAGCTACAATGCGATCAATAGTCTGCTTCTAACCCGGCGCGGAGTGCCTGCACTCCAACCCAACTTAACGCTCTGGCCTCAAAT
>7daedd8a64a77c1c05d750f5d1a6a346_Bacteria_Entyloma
AATGCGATAAGTAATGTGAATTGCAGAATTCAGTGAATCATCGAATCTTTGAACGCACCTTGCGCTCCTTGGTATTCCGAGGAGCATGCCTGTTTGAGTGTCATGAATTCTCAACCCTCAATGCTTTATTGCATTGCTTGGGGTTGGTCCTTGGGTGCTTGCCGTCTTTACACGACGGCTCACCTCAAATGTATTAGCTGGACCCGTACTTCTTGTGTAGGTGTCCTCAACGTGATAAAGTCATTCGTTGAGGCGTGCAGGCAACTGCCCTTACCTTTGTGTACAAGCGTCTGCTTCTAACCCGGCGAACGACTCTTTGCAGTCTGACCCATGACTTAAAGCTCTGGCCTCAAAT
>6954e89563a6a433867d36f6555157a3_Bacteria_Massilia
CGTAGGGTGCAAGCGTTAATCGGAATTACTGGGCGTAAAGCGTGCGCAGGCGGTTTTGTAAGTCTGTCGTGAAAGCCCCGGGCTTAACCTGGGAATTGCGATGGAGACTGCAAGGCTTGAATCTGGCAGAGGGGGGTAGAATTCCACGTGTAGCAGTGAAATGCGTAGAGATGTGGAGGAACACCGATGGCGAAGGCAGCCCCCTGGGTCAAGATTGACGCTCAT
>3a4e7796646fd07005a0c24ab6694846_Bacteria_Trebouxia_Lichen_GreenAlgae
AATGCGATACGTAGTGTGAATTGCAGAATTCCGTGAACCATCGAATCTTTGAACGCAAATTGCGCTCGAGGCTTCGGCCAAGAGCATGTCTGCCTCAGCGTCGGCTACTACCCTCAACTAAGTTTCCTATCATTGATAGGGGATGCCAGTTGGATCTGGCCGTCCGGTTTACCTTTCAGGTTGCCGGTCAGCTGAAATACATTCACGCTCTGGGGGCTGCTTTCCTCGAAAGGCTACTTTCGAGGGGAGGTGAGTTCCGATTTGGTAGGTGACCTTTGCCGGTTGCATGCCTTCGTTGCCCGCTAAGCTTCCCAGTAGTCGTTGTGCAGGACGCCTTTTGGCTTTCGACCTGAGGT
>bacteria_vishniacozyma_e6d5bd7b8b728cc1de2468ece4307f1e
GAAATGCGATAAGTAATGTGAATTGCAGAATTCAGTGAATCATCGAATCTTTGAACGCACCTTGCGCCCTTTGGTATTCCGAAGGGCATGCCTGTTTGAGTGTCATGAAACCTCACCCCACTTAGGTTTTTGCCTAAGCGGTGGTGTATTGGGTGTTTGCCTTGCTAAAGGCTCGCCTTAAAGATATAAGCACCTTGGATGTAATACGTTTCATCCTTCTGGGTGGCTGATAACCCCACATATTCATGATCTGGCCTCAAAT
>bacteria_uncultured_fungus_f5ff16a745d2dc5c9aead7d86a470f5f
GAAATGCGATAAGTAGTGTGAATTGCAGACTTTAGTGAATCATCGAATCTTTGAACGCACATTGCGCCCCTTGGTATTCCATTGGGCATGCCTGTTCGAGCGTCATTTAAACCCTCAAGCTCACGCTTGGTGTTGGGCGTCTGTCCGCGCTTTCGAGCGTGGACTCGCCCCAAATCCATTGGCAGCGGCTCCGCCGGCTTCTCGCGCAGCACTTTGCGCTCCAGAAGGCTTTCGGCGGACTCGCGTCCATCAAGTCACCCCTCATTTTGACCTCGAAT
>bacteria_alternaria_mitochondria186ad74086206eec885c5a7765118617
CCTCTTCACTCTCTGAGCCTTCGTCCCTCAACGTCAGTTATAGTACATTGCTATTTTGCTATAATAAAAACAGAAATAGCAAGTACATGTACATAGAGGTTTGCCTTCGCCGTTATCAGTCCTATTGGTATTAACAAATTTCATCTTTCCTCCAACAATTCCGACATATTCCTCTCACATATCAAACTCAAGTGTACCAGGTACTTATTTAAGCCATTGCACACCGTCTAGGTACCCTATATACCTGTTAA
>fungi_Aureobasidium_eb6cf8a951a486768b8ed94538cb68c1
GAAATGCGATAAGTAATGTGAATTGCAGAATTCAGTGAATCATCGAATCTTTGAACGCACATTGCGCCCCTTGGTATTCCGAGGGGCATGCCTGTTCGAGCGTCATTACACCACTCAAGCTATGCTTGGTATTGGGCGTCGTCCTTAGTTGGGCGCGCCTTAAAGACCTCGGCGAGGCCACTCCGGCTTTAGGCGTAGTAGAATTTATTCGAACGTCTGTCAAAGGAGAGGAACTCTGCCGACTGAAACCTTTATTTTTCTAGGTTGACCTCGGAT
>fungi_Cladosporium_5a843b3c15532b2fba9d06a1393e4dd6
GAAATGCGATAAGTAATGTGAATTGCAGAATTCAGTGAATCATCGAATCTTTGAACGCACATTGCGCCCCCTGGTATTCCGGGGGGCATGCCTGTTCGAGCGTCATTTCACCACTCAAGCCTCGCTTGGTATTGGGCAACGCGGTCCGCCGCGTGCCTCAAATCGTCCGGCTGGGTCTTCTGTCCCCTAAGCGTTGTGGAAACTATTCGCTAAAGGGTGTTCGGGAGGCTACGCCGTAAAACAACCCCATTTCTAAGGTTGACCTCGGAT
>fungi_Cryptococcus_dbcd6b29b5b658bc021a098ead52b3c3
GAAATGCGATAAGTAATGTGAATTGCAGAATTCAGTGAATCATCGAATCTTTGAACGCACCTTGCGCCCTTTGGTATTCCGAAGGGCATGCCTGTTTGAGTGTCATGAAACCTCACTCCACTTGGGTTTTTGCCTGAGTGGTAGTGTATTGGGTGTTGCCTTGCCAAAGGCTCGCCTTAAAAGAATAAGCACCTTGGATGTAATACGTTTCATCCTTTCGGGTGGCTAATAACCCCACATAACTCATGATCTGGCCTCAAAT
>fungi_Buckleyzyma_9ab4e36dd6509095e81dbad2212b8b52
GAAATGCGATACGTAATGTGAATTGCAGAATTCAGTGAATCATCGAATCTTTGAACGCACCTTGCACTCTTTGGTATTCCGAAGAGTATGTCTGTTTGAGTGTCATGAAACTCTCAACCCCCTTATTTTGTAATGATATAAGTGTGGGCTTGGTTCATGGTTGTTGAAGGCTTAACAGTCTTCTCAACTGAAATACACGAGCTACCTATTTTATAATAGACGGTTTGACTCGGCGTAATAACTATTTCGCTGAGGACGTCCTTTTATAATAGTAAATGGTGCTTCTAATTTAACATCAATTTAAGATTTAGACCTCAAAT
>fungi_Cystobasidium_302223c8da211b3c56a058cebeb1ee94
GAATTGCGATAAGTAATGTGAATTGCAGAATTCAGTGAATCATCGAATCTTTGAACGCACCTTGCACTCTTTGGTATTCCGAAGAGTATGTCTGTTTGAGTGTCATGAAACTCTCAACCCCCCTATTTTGTAATGAGATGGGCGTGGGCTTGGATTATGACTGCTGTCGGCGTAATTGCCGGCTCAGTTGAAATACACGAGCAACCCATTTGAAATAAACGGCTTGACTCGGCGTAATAATTATTTCGCTGAGGACGTTTTCTTCAAAAGTAAGAGGTGCTTCTAATGCGCTTTTATAGCATTTATATTTTAGACCTCAAAT
>fungi_Tilletiopsis_76907d3ccc125bd8906fffc43977ff89
ACGCATCTTGCGCTCCTTGGTATTCCGAGGAGCATGCCTGTTTGAGTGTCATGAATCCCTCAGCCCCCAATGCTTTTCGTTAAGTGTTGGCTTGGGTCTGGATTTGGGCGATTGCCAGAGAGCTTTTTCAAGTTCCTGGCTCGCCTCAAAGAGATTAGCTGGACCCCATTCCGAGCTGGTTCAACTCGACGTGATAATTTCATTCGTCGAGGTATGGTTCTTCTCCCTTAAACAAGGAGTGGATCCAGCCAGGTGTAGGAATCCGGTCTGCTTCCAACTTCTGTCTGAAGTCCAATTTATTGGGCATGCAGCAGACTTTTTAATGCTCTGGCCTCAAAT
>fungi_Fungal_mito_9627ebbf03e0f3456fd3e72f4eb50e15
ACGGGGGGGGCAAGTGTTATTCGGAATGACTGGGCGTAAAGGGCACGTAGGCAGTGAATCAGGTTGAAAGTCAAAGACGCCAGCTCAACTGGCGGAATGCTTTCAAAACCAATTCACTCGAGTGAGATAGAGGGGAGTGGAATTTCGTGTGTAGGGACAAAATCCGGAGATATACGAAGGAACGCCGAAGTAGCGAAGGCAGCTTTCTGGGTCTCTACTGACGCTAGG
>fungi_Bacteria_d0e22414748ee6ad3ab7f4392df13aec
ACAGAGGGTGCAAGCGTTGTTCGGAATCATTGGGCGTAAAGGGCGCGTAGGCGGTTGATCAAGTTGAATGTGAAAGCCCGGGGCTCAACCTCGGAAGTGCATTCAAAACTGGTTAACTAGAGTTCCGCAGAGGATGGTAGAATTCCCAGTGTAGAGGTGAAATTCGTAGATATTGGGAGGAATACCAGTGGCGAAGGCGACCATCTGGACGGAAACTGACGCTGAG
>fungi_Cladosporium_808ce9e686854971a96495a7a959b401
GAAATGCGATAAGTAATGTGAATTGCAGAATTCAGTGAATCATCGAATCTTTGAACGCACATTGCGCCCCCTGGTATTCCGGGGGGCATGCCTGTTCGAGCGTCATTTCACCACTCAAGCCTCGCTTGGTATTGGGCAACGCGGTCCGCCGCGTGCCTCAAATCGACCGGCTGGGTCTTCTGTCCCCTAAGCGTTGTGGAAACTATTCGCTAAAGGTGGTTCGGGAGGCTACGCCGTAAAACAACCCCATTTCTAAGGTTGACCTCGGAT
>fungi_Fusarium_Mito_a4a6738cbba231e19a418138e3b70f90
ACGTAAGAGACTAGTGTTATTCATCTTAATTAGGTTTAAAGGGTACCCAGACGGTCAATATAGCTTATAAAATGTTAGTACTTGACTAGAGTTTTATGTAAGAGGGCAGTACTTGAGGAGGAGAGATGAAATTTCGTGATACCAAAGGGACTCTGTAAAGGCGAAGGCAGCCCTCTATGTAAAAACTGACGTTGAAGGACGAAGGCACAGAGAACAAACA
>fungi_Bacterium_1ab276e7ffba617cf7b96ae97c821d54
GGGGCTAGCGTTGCTCGGAATCACTGGGCGTAAAGGGCGCGTAGGCGGCCATTTAAGTCGGGGGTGAAAGCCTGTGGCTCAACCACAGAATTGCCTTCGATACTGGATGGCTTGAGTTCGGTAGAGGTTGGTGGAACTGCGAGTGTAGAGGTGAAATTCGTAGATATTCGCAAGAACACCGGTGGCGAAGGCGGCCAACTGGACCGACACTGACGCTGAG
>fungi_Methylobacterium_14f0a758d2f5a454468bc62023a9a9fb
GGGGCTAGCGTTGCTCGGAATCACTGGGCGTAAAGGGCGCGTAGGCGGCCATTCAAGTCGGGGGTGAAAGCCTGTGGCTCAACCACAGAATTGCCTTCGATACTGTTTGGCTTGAGTTTGGTAGAGGTTGGTGGAACTGCGAGTGTAGAGGTGAAATTCGTAGATATTCGCAAGAACACCAGTGGCGAAGGCGGCCAACTGGACCAACACTGACGCTGAG
>fungi_Cystobasidiomycete_8823429c6a6dada2dcc5e58a67e285cc
GAATTGCGATAAGTAATGTGGATTGCAGAATTCAGTGAATCATCGAATCTTTGAACGCACCTTGCACTCTTTGGTATTCCGAAGAGTATGTCTGTTTGAGTGTCATGAAACTCTCAACCCCCTTATTTTGTAACCGAGATAAGCGTGGGCTTGGATTATGGTTGTCTGCCGGCGTCAAGCCGACTCAACTGAAATATACGAGCAACCCATTTGAAATAGACGGTTTGACTCGGCGTAATAATTATTTCGCTGAGGACGTCTTCTTTAAAGTCAGTGGTGCTTCTAATGCGTTATAATACATCATAAGCTTTAGACCTCAAAT
>Unassigend_Didymella_Phoma_3c79015fb45e13933989b504b4598d65
GAAATGCGATAAGTAGTGTGAATTGCAGAATTCAGTGAATCATCGAATCTTTGAACGCACATTGCGCCCCTTGGTATTCCATGGGGCATGCCTGTTCGAGCGTCATTTGTACCTTCAAGCTCTGCTTGGTGTTGGGTGTTTGTCTCGCCTCTGCGTGTAGACTCGCCTCAAAACAATTGGCAGCCGGCGTATTGATTTCGGAGCGCAGTACATCTCGCGCTTTGCACTCAGAACGACGACGTCCAAAAGTACATTTTTACACTCTTGACCTCGGAT
>Unassigend_Leptosphaeria_f975b6b00ee6ba9dbfdfff6432562492
GAAATGCGATAAGTAGTGTGAATTGCAGAATTCAGTGAATCATCGAATCTTTGAACGCACATTGCGCCCCTTGGTATTCCATGGGGCATGCCTGTTCGAGCGTCATTTGTACCCTCAAGCTCTGCTTGGTGTTGGGCGTTTGTCCCGCGTTTTCCGCGTGGACTCGCCTTAAAACAATTGGCAGCCGGCATGTTAGCCTGGAGCGCAGCACATTTTGCGCCTCTTGTCTCTCTTGTTGGCACCCATCAAGCCCATTTATTTGCTCTTGACCTCGGAT
>Unassigend_Alternaria_6d9269689616285ea847cb7c6f31f04b
GAAATGCGATAAGTAGTGTGAATTGCAGAATTCAGTGAATCATCGAATCTTTGAACGCACATTGCGCCCTTTGGTATTCCAAAGGGCATGCCTGTTCGAGCGTCATTTGTACCCTCAAGCTTTGCTTGGTGTTGGGCGTCTTGTCTCTAGCTTTGCTGGAGACTCGCCTTAAAGTAATTGGCAGCCGGCCTACTGGTTTCGGAGCGCAGCACAAGTCGCACTCTCTATCAGCAAAGGTCTAGCATCCATTAAGCCTTTTTTCAACTTTTGACCTCGGAT
>Unassigend_Metschnikowia_76dd4e5f58bddef233a4fbf1c5eaf090
CTTGCGCTCCCGGCAGATCTAATCTGGGGAGCATGCCTGTTTGAGGGCCGCGAATTGTTTCGAACGGCAGCTTTTTTCACAAAGAGCTGACGGATCGGTAGTGAGGGTCTTGCCATTCATCGTGGCTCCCTCGAAATACATTAGCGCATCCATTTGATAGGCAAGACGGACGAAGGCTCACTCTTTCGTCCTTTTCTTCCCTGCCGGGTTTTGATAATATCAGGACTTCGGAGCGGTCGAAGAGGGCACGAGCTGGACGCAACGACTTGCTGGTTGGATTGCTTCTGAACCCCGCCCTTTTTGTAGAAATTGGGATTTATAATTCATCGGCCTCAGA
>Unassigend_Cryptococcus7dc5effbd8b8175434f034206aa2be27
GAAATGCGATAAGTAATGTGAATTGCAGAATTCAGTGAATCATCGAATCTTTGAACGCACCTTGCGCCCTTTGGTATTCCGAAGGGCATGCCTGTTTGAGTGTCATGAATCATCAATCCTCGAGGTTTCTCTTGGATTGGAGTTGGGCGTTGCCGATCGGCTCGCCTTAAAGATGTTAGCAGACACGATGGTGATGTCGACGTGATACGTTTCGTCGGACCAGCCATACGCCCGCTCATAACCCCACGGCTTCGGCCCACTTTAACTCTGACCTCAAAT
>Unassigend_Fungal_Mitochondrion_e9192d7a8ac701caf0994dff85f41c8f
ACAGAAAGGGCGACCCATTGGAGTTTTAAATTGGTGTAAAGGATACGTAGCCGGCCGTAAAAATGGCTAGAGTCAAATAGAAGTAATTACAATACCTAGAGTAGGGCTGATATCTTATGATACTAGGGGGAGTGCTAAAGGCGAAGGCATATTACTAGGTAATGACTGACGGTGAGGTATGAAGGCTAAGGTAGCGATAGGGATTAGAAACCCCCGTAGT
>Unassigend_Pithomyces_db2f963dda0a14b7b1a7d08eb6a68149
AAATGCGATAAGTAGTGTGAATTGCAGAATTCAGTGAATCATCGAATCTTTGAACGCACATTGCGCCCCTCGGTATTCCGTGGGGCATGCCTGTTCGAGCGTCATCTACACCCTCAAGCTCTGCTTGGTGTTGGGCGTCTGTCCCGCCTCCGCGCGTGGACTCGCCCCAAATTCATTGGCAGCGGTCCTTGCCTCCTCTCGCGCAGCACATTGCGCTTCTTGAGGGGCTCCGGTTCGCGTCCAACAAGCACATTTACCGTCTTTGACCTCGGAT
>Unassigend_Entyloma_76f46fcd9d60610b2ac4106b9011a1d9
GAAATGCGATAAGTAATGTGAATTGCAGAATTCAGTGAATCATCGAATCTTTGAACGCACCTTGCGCTCCTTGGTATTCCGAGGAGCATGCCTGTTTGAGTGTCATGAATTCTCAACCCTCAATGCTTTATTGCATTGCTTGGGGTTGGTCCTTGGGTGCTTGCCGTCTTTACACGACGGCTCACCTCAAATGTATTAGCTGGACCCGTACTTCTTGTGTAGGTGTCCTCAACGTGATAAAGTCATTCGTTGAGGCGTGCAGGCAACTGCCCTTACCTTTGTGTACAAGCGTCTGCTTCTAACCCGGCGAACGACTCTTTGCAGTCTGACCCATGACTTAAAGCTCTGGCCTCAAAT
>Unassigend_Pseudomonas_1e01c6f95aa60f8d45435de98da21c59
GCAAGCGTTAATCGGAATTACTGGGCGTAAAGCGCGCGTAGGTGGTTCGTTAAGTTGGATGTGAAATCCCCGGGCTCAACCTGGGAACTGCATTCAAAACTGACGAGCTAGAGTATGGTAGAGGGTGGTGGAATTTCCTGTGTAGCGGTGAAATGCGTAGATATAGGAAGGAACACCAGTGGCGAAGGCGACCACCTGGACTGATACTGACACTGAGGTG
>Erythrobasidium_674d52aadbe4fde1292be62c21510ae1
GAAATGCGATACGTAATGTGAATTGCAGAATTCAGTGAATCATCGAATCTTTGAACGCACCTTGCACTCTTTGGTATTCCGAAGAGTATGTCTGTTTGAGTGTCATGAAACTCTCAACCCCCTTGTTTTGTAACGAAGCAGGCGTGGGCTTGGATTATGGCTGTCTGCTGGACTCTTTAATTAGAGATCGGCTCGGCTGAAATACACGAGTAACCCAGTTTGAACATTAACGGCTTGACTCGGCGTAATAGCTTTATTTCGCTGAGGACGTTTCATATCAAGATAGTGGTGCTTCTAATGCGTCGTAGCGTCAGCTGCACAACCTTTAAGCTTTAGACCTCAAAT
>Unassigend_Fusarium_d290ad184b1bd0a5d20dd4aa427c025d
AAAATGCGATAAGTAATGTGAATTGCAGAATTCAGTGAATCATCGAATCTTTGAACGCACATTGCGCCCGCTGGTATTCCGGCGGGCATGCCTGTTCGAGCGTCATTTCAACCCTCAAGCCCCCGGGTTTGGTGTTGGGGATCGGCTCTGCCTTCTGGCGGTGCCGCCCCCGAAATACATTGGCGGTCTCGCTGCAGCCTCCATTGCGTAGTAGCTAACACCTCGCAACTGGAACGCGGCGCGGCCATGCCGTAAAACCCCAACTTCTGAATGTTGACCTCGGAT
>Unassigend_Septobasidium_17dfede872e8a02f1d2ab41d8192c2c1
GAAATGCGATAAGTAATGTGAATTGCAGAATTCAGTGAATCATCGAATCTTTGAACGCACCTTGCACCTCTTGGTATTCCGAGAGGTACATCTGTTTGAGTGTCATGAATCCCTCAACCTCTACACTTTCTTGTAAAGTGCGGAAGCGTTGGATGCTGAGCGCTGCTGTTTCACGACAGCTCGCTTCAAATGTATAAGCAATCTTTGTACTACTCGGATTGACTCGACGTGATAAGATCTTCGTCGAGGATGCTTCTTAGCAGCCGAATCGTATACAAGTCGCTTCAAACCCTGCACTTGTGCAACTTTTAAACTTTAGACCTCAAAT
>Unassigend_Sphingomonas_641a7c0d24d21741b49c695f6f1ca34e
AGGGAGCTAGCGTTATTCGGAATTACTGGGCGTAAAGCGCACGTAGGCGGCTTTGTAAGTAAGAGGTGAAAGCCCAGAGCTCAACTCTGGAATTGCCTTTTAGACTGCATCGCTTGAATCATGGAGAGGTCAGTGGAATTCCGAGTGTAGAGGTGAAATTCGTAGATATTCGGAAGAACACCAGTGGCGAAGGCGGCTGACTGGACATGTATTGACGCTGAG
>Unassigend_Neosetophoma_b098ca497ca5f65a6138d5f51c79b426
GAAATGCGATAAGTAGTGTGAATTGCAGAATTCAGTGAATCATCGAATCTTTGAACGCACATTGCGCCCCTTGGTATTCCATGGGGCATGCCTGTTCGAGCGTCATTTGTACCCTCAAGCTCTGCTTGGTGTTGGGTGTTTGTCCACTCCCCAGTGTTTGGACTCGCCTCAAAGCAATTGGCAGCCAGTGTTTTGGTATTGAAGCGCAGCACATTTTGCGATTCTAGCCTAGAATACTAGCGTCCAGTAAGCCTTTTTTCACTTTTGACCTCGGAT
>Unassigend_Holtermaniella_1b8bada60e35c4ae1631047b9e382070
GAAATGCGATAAGTAATGTGAATTGCAGAATTCAGTGAATCATCGAATCTTTGAACGCACCTTGCGCCCGTTGGTATTCCGACGGGCATGCCTGTTTGAGTGTCGTGAACAACCTCAACCTTGATTGGTTTTACCATCAAGGCTTGGACTTGGGTGTTGCTGCTGCAAAGTGGCTCGCCTTAAAACTATTAGCTGGACTTGTCTATGACTTGGTTCGACTCGATGTAATAAGTATTCATCGGGGACAGGGTTAAACCTGGCCAAGGCTTGATGCCGTCTGCTTCTAATCATGTTCTCACTATGAGACGCTACTTTACTGTGTGGCCTCAAAT
>Unassigend_Sphingomonas727588c74005c3c46110f564ec7720a4
ACGGAGGGAGCTAGCGTTATTCGGAATTACTGGGCGTAAAGCGCACGTAGGCGGCTTTGTAAGTTAGAGGTGAAAGCCTGGAGCTCAACTCCAGAATTGCCTTTAAGACTGCATCGCTTGAATCCAGGAGAGGTGAGTGGAATTCCGAGTGTAGAGGTGAAATTCGTAGATATTCGGAAGAACACCAGTGGCGAAGGCGGCTCACTGGACTGGTATTGACGCTGAG
>Unassigend_Genolevuria_ac517338eb38e29927a203fc971fa8dd
GAAATGCGATAAGTAATGTGAATTGCAGAATTCAGTGAATCATCGAATCTTTGAACGCACCTTGCGCCTCTTGGTATTCCGAGAGGCATGCCTGTTTGAGTGTCTTATAAAATCAATCCCCACGGGTTTCTTACCTGGCGGTGGACTTGGAGTTGGGCGTCTGCCGGTCACACGGCTCGCCTCAAAGACCTTAGTGAGACTAGTGGCCTATGGCTCGACGTAATAAGTTTCGTCAGGCTTGGACATTAACGCTTGCTCATAACCAGCCCTCGGGCAATCACTTTATGCTAGACCTCAAAT
>Unassigend_Entyloma_e809d3841e464a93571c262840499850
GAAATGCGATAAGTAATGTGAATTGCAGAATTCAGTGAATCATCGAATCTTTGAACGCACCTTGCGCTCCTTGGTATTCCGAGGAGCATGCCTGTTTGAGTGTCATGAATTCTCAACCCTCAATGCTTTATTGCATTGCTTGGGGTTGGTCCTTGGGTGCTTGCCGTCTGATGTTTTACGTCGACAGCTCACCTCAAATGTATTAGCTGGACCCGTACTTCTTGTGTAGGTGTCCTCAACGTGATAAAGTCATTCGTTGAGGCGTGTGCAGGCAACTGTGCCCTTACCTTTCTGTACAAGCGTCTGCTTCTAACCCGGCGAACGACTCTTTGCAGTCTGACCCATGACTTAAAGCTCTGGCCTCAAAT
>Unassigend_Tumularia_a68601358b3b4d79f84e63863a0ba17e
GAAATGCGATAAGTAGTGTGAATTGCAGAATTCAGTGAATCATCGAATCTTTGAACGCACATTGCGCCCTTCGGTATTCCGTTGGGCATGCCTGTTCGAGCGTCATTTAAACCTTCAAGCTCTGCTTGGTGTTGGGTGTTTGTTCCGCCTCTGCGCGTGGACTCGCCTCAAATTCATTGGCAGCCGGTAAGTTGGCTTCGTGCGCAGCACATTGCGTGTCGATTCCAGCCTGCCCCCTCCCATTAAGCCTCTTTTTTACTTTGACCTCGGAT
>Unassigend_Tremella_36cc9b73654a838ddad3cb913fbae715
GAAATGCGATAAGTAATGTGAATTGCAGAATTCAGTGAATCATCGAATCTTTGAACGCACCTTGCGCCCTTTGGTATTCCGAAGGGCATGCCTGTTTGAGTGTCATGAATCATCAATCCTCGAGGTTTCTCTTGGATTGGAGTTGGGTGTTGCCGATCTCGGCTCGCCTTAAAGATGTTAGCAGACACGATGGTGATGTCGACGTGATACGTTTCGTCGGATAAGCCATACGCCCGCTCATAACCCCACGGCTTCGGCCCATTTTTAACTCTGACCTCAAAT
>Unassigend_Tilletiopsis_c93d8399978400219389317e9aac106f
ACGCATCTTGCGCTCCTTGGTATTCCGAGGAGCATGCCTGTTTGAGTGTCATGAATCCCTCAGCCCCCATCGTTTTTTGTTAAGCGATTGGCTTGGGTCTGGATTTGGGCGTCTTGCCAATGCGCTTCTTCAAGTGCTTGGCTCGCCTTAAAGAGATTAGCTGGACCCTATTCCGAGCTGGTTCAACTCGACGTGATAATTTCATTCGTCGAGGTATGGTCGGCCTTACGGCTGATCAGCCAGGTGTAGGAATCCGGTCTGCTTCCAACCTTCGTCTGAAGCCAGCAATGGTGTGAAGCGGAATTTTTTAATGCTCTGGCCTCAAAT
>Unassigend_Fusarium_5ed8956a74c67d7154a412f789a71b86
AAATGCGATAAGTAATGTGAATTGCAGAATTCAGTGAATCATCGAATCTTTGAACGCACATTGCGCCCGCTGGTATTCCGGCGGGCATGCCTGTTCGAGCGTCATTTCAACCCTCAAGCCCCCGGGTTTGGTGTTGGGGATCGGCTCTGCCTCACGGCGGTGCCGCCCCCGAAATACATTGGCGGTCTCGCTGCAGCCTCCATTGCGTAGTAGCTAACACCTCGCAACTGGAACGCGGCGCGGCCATGCCGTAAAACCCCAACTTCTGAATGTTGACCTCGGAT
>Unassigend_Epicoccum_a704d9cb96f2bc07935ea94674f3820a
AAATGCGATAAGTAGTGTGAATTGCAGAATTCAGTGAATCATCGAATCTTTGAACGCACATTGCGCCCCTTGGTATTCCATGGGGCATGCCTGTTCGAGCGTCATTTGTACCTTCAAGCTCTGCTTGGTGTTGGGTGTTTTGTCTCGCCTCCGCGCGCAGACTCGCCTTAAAACAATTGGCAGCCGGCGTATTGATTTCGGAGCGCAGTACATCTCGCGCTTTGCACTCATAACGACGACGTCCAAAAGTACATTTTTACACTCTTGACCTCGGAT
>Unassigend_Vishniacozyma_4fd466ae4b62994cd5139cca6abe20d8
GAAATGCGATAAGTAATGTGAATTGCAGAATTCAGTGAATCATCGAATCTTTGAACGCACCTTGCGCCTTCTGGTATTCCGGAAGGCATGCCTGTTTGAGTGTCATGAACACCTCACCCCCTCGGGTTTCCGATTGGGTGGATTTGGGCGCTGCCAGTCACATGGCTCGCCTTAAAAGCATTAGCGGTTGTTGACTTAATAAGTTTCGTCTTGTCGACCGCTTCTAATCTCCTTAGGGATGTCTTCGGACACTTCATGATCTGACCTCAAAT
>Unassigend_Entyloma_29cf504925737f4b8d5be0aec231fe75
GAAATGCGATAAGTAATGTGAATTGCAGAATTCAGTGAATCATCGAATCTTTGAACGCACCTTGCGCTCCTTGGTATTCCGAGGAGCATGCCTGTTTGAGTGTCATGAATTCTCAACCCTCAATGCTTTATTGTATTGCTTGGGGTTGGTCCTTGGGTGCTTGCCGTCTCTTACCGGACAGCTCACCTCAAATGTATTAGCTGGACCCGTACTTCTTGTGTAGGTGTCCTCAACGTGATAAAGTCATTCGTTGAGGCGTGCAGGCAACTGCCCTTACCTTTGTGTACAAGCGTCTGCTTCTAACCCGGCGAACGACTTGCCTTTTGGCAGTCTGACCCATGACTTAAAGCTCTGGCCTCAAAT
>Unassigend_Oxalobacteraceae_a9229cd0255e94766538d51df3fbeccf
ACGTAGGGTGCAAGCGTTAATCGGAATTACTGGGCGTAAAGCGTGCGCAGGCGGTTTTGTAAGTTTGTCGTGAAAGCCCCGGGCTCAACCTGGGAATTGCGATGAAGACTGCAAGGCTTGAATCTGGCAGAGGGGGGTAGAATTCCACGTGTAGCAGTGAAATGCGTAGAGATGTGGAGGAACACCGATGGCGAAGGCAGCCCCCTGGGTCAAGATTGACGCTCAT
>Unassigend_Bacteria_9f8ce0d1427475b051a6ff0b01b2b28f
ACAGAGGGTGCAAGCGTTGTTCGGAATTATTGGGCGTAAAGGGCGCGTAGGCGGCCTATCAAGTCGGATGTGAAAGCCCAGGGCTCAACCCTGGAAGTGCATCCGAAACTGATAGGCTAGAGTTCACGGAGAGGGTGGCGGAATTCCCAGTGTAGAGGTGAAATTCGTAGATATTGGGAGGAACACCAGTGGCGAAGGCGGCCACCTGGACGGAAACTGACGCTGAG
>Unassigend_Alternaria_89071252d6382c8f5b57a159995908a2
AAATGCGATACGTAGTGTGAATTGCAGAATTCAGTGAATCATCGAATCTTTGAACGCACATTGCGCCCTTTGGTATTCCAAAGGGCATGCCTGTTCGAGCGTCATTTGTACCCTCAAGCTTTGCTTGGTGTTGGGCGTCTTTTGTCTCCAGTTCGCTGGAGACTCGCCTTAAAGTCATTGGCAGCCGGCCTACTGGTTTCGGAGCGCAGCACAAGTCGCGCTCTTTGCCAGCCAAGGTCAGCGTCCAGCAAGCCTTTTTTTCAACCTTTGACCTCGGAT
>Unassigend_Mucor_7c84f7647e2a93270e968229632f8702
ACGAGAGGGGTAAGCATTATTCATCATTAATGGGTCTAAAGGGTACGTAGGCTGTATCATAAGACTGAAAGGTATCGAACTAAATGAATAAGAGCTTTTCAGTAACTATGAAACTAGAGTGTAATGGAGGAAAGAGGAACTCCGAGAGTAGGGATGGAATCTGTTGATCCTCGGAAGACCGCTTAAGGCGAAGGCTTCTTTCTAACTAAACACTGACGCTGAG
>Unassigend_Bacteria_6954e89563a6a433867d36f6555157a3
ACGTAGGGTGCAAGCGTTAATCGGAATTACTGGGCGTAAAGCGTGCGCAGGCGGTTTTGTAAGTCTGTCGTGAAAGCCCCGGGCTTAACCTGGGAATTGCGATGGAGACTGCAAGGCTTGAATCTGGCAGAGGGGGGTAGAATTCCACGTGTAGCAGTGAAATGCGTAGAGATGTGGAGGAACACCGATGGCGAAGGCAGCCCCCTGGGTCAAGATTGACGCTCAT
>eb6cf8a951a486768b8ed94538cb68c1k_Fungi
GAAATGCGATAAGTAATGTGAATTGCAGAATTCAGTGAATCATCGAATCTTTGAACGCACATTGCGCCCCTTGGTATTCCGAGGGGCATGCCTGTTCGAGCGTCATTACACCACTCAAGCTATGCTTGGTATTGGGCGTCGTCCTTAGTTGGGCGCGCCTTAAAGACCTCGGCGAGGCCACTCCGGCTTTAGGCGTAGTAGAATTTATTCGAACGTCTGTCAAAGGAGAGGAACTCTGCCGACTGAAACCTTTATTTTTCTAGGTTGACCTCGGAT
>5a843b3c15532b2fba9d06a1393e4dd6k_Fungi
GAAATGCGATAAGTAATGTGAATTGCAGAATTCAGTGAATCATCGAATCTTTGAACGCACATTGCGCCCCCTGGTATTCCGGGGGGCATGCCTGTTCGAGCGTCATTTCACCACTCAAGCCTCGCTTGGTATTGGGCAACGCGGTCCGCCGCGTGCCTCAAATCGTCCGGCTGGGTCTTCTGTCCCCTAAGCGTTGTGGAAACTATTCGCTAAAGGGTGTTCGGGAGGCTACGCCGTAAAACAACCCCATTTCTAAGGTTGACCTCGGAT
>8e3eea6f8a254c6f40d88f1f8a62ae7ak_Fungi
GGGGGGGGCAAGTGTTCTTCGGAATGACTAGGCGTAAAGGGCACGTAGGCGGTGAATCGGGTTGAAAGTGAAAGTCGCCAAAAACTGGTGGAATGCTCTCGAAACCAATTCACTTGAGTGAGACAGAGGAGAGTGGAATTTCGTGTGTAGGGGTGAAATCCGAAGATCTACGAAGGAACGCCAAAAGCGAAGGCAGCTCTCTGGGTCCCTACCGACGCTGGA
>03c37773a8dadb06a5f5ac02326a49adk_Fungi
AAATGCGATAAGTAATGTGAATTGCAGAATTCAGTGAATCATCGAATCTTTGAACGCACATTGCGCCCCTTGGTATTCCGAGGGGCATGCCTGTTCGAGCGTCATTACACCACTCAAGCTATGCTTGGTATTGGGCGTCGTCCTTAGTTGGGCGCGCCTTAAAGACCTCGGCGAGGCCACTCCGGCTTTAGGCGTAGTAGAATTTATTCGAACGTCTGTCAAAGGAGAGGAACTCTGCCGACTGAAACCTTTATTTTTCTAGGTTGACCTCGGAT
>ec22289703b0a59268b9b81cb1921c62k_Fungi
ACGGGGGGGGCAAGTGTTCTTCGGAATGACTAGGCGTAAAGGGCACGTAGGCGGTGAATCGGGTTGAAAGTGAAAGTCGCCAAAAACTGGTGGAATGCTCTCGAAACCAATTCACTTGAGTGAGACAGAGGAGAGTGGAATTTCGTGTGTAGGGGTGAAATCCGAAGATCTACGAAGGAACGCCAAAAGCGAAGGCAGCTCTCTGGGTCCCTACCGACGCTGGA
>dbcd6b29b5b658bc021a098ead52b3c3k_Fungi
GAAATGCGATAAGTAATGTGAATTGCAGAATTCAGTGAATCATCGAATCTTTGAACGCACCTTGCGCCCTTTGGTATTCCGAAGGGCATGCCTGTTTGAGTGTCATGAAACCTCACTCCACTTGGGTTTTTGCCTGAGTGGTAGTGTATTGGGTGTTGCCTTGCCAAAGGCTCGCCTTAAAAGAATAAGCACCTTGGATGTAATACGTTTCATCCTTTCGGGTGGCTAATAACCCCACATAACTCATGATCTGGCCTCAAAT
>69f47655bfddf03f9a64d1a825e86d15k_Fungi
AAATGCGATAAGTAATGTGAATTGCAGAATTCAGTGAATCATCGAATCTTTGAACGCACATTGCGCCCCCTGGTATTCCGGGGGGCATGCCTGTTCGAGCGTCATTTCACCACTCAAGCCTCGCTTGGTATTGGGCAACGCGGTCCGCCGCGTGCCTCAAATCGTCCGGCTGGGTCTTCTGTCCCCTAAGCGTTGTGGAAACTATTCGCTAAAGGGTGTTCGGGAGGCTACGCCGTAAAACAACCCCATTTCTAAGGTTGACCTCGGAT
>4cc6e757170b0d00e272bdbe6f28e708k_Fungi
AAATGCGATAAGTAATGTGAATTGCAGAATTCAGTGAATCATCGAATCTTTGAACGCACATTGCGCCCCCTGGTATTCCGGGGGGCATGCCTGTTCGAGCGTCATTTCACCACTCAAGCCTCGCTTGGTATTGGGCAACGCGGTCCGCCGCGTGCCTCAAATCGACCGGCTGGGTCTTCTGTCCCCTAAGCGTTGTGGAAACTATTCGCTAAAGGGTGTTCGGGAGGCTACGCCGTAAAACAACCCCATTTCTAAGGTTGACCTCGGAT
>9ab4e36dd6509095e81dbad2212b8b52k_Fungi
GAAATGCGATACGTAATGTGAATTGCAGAATTCAGTGAATCATCGAATCTTTGAACGCACCTTGCACTCTTTGGTATTCCGAAGAGTATGTCTGTTTGAGTGTCATGAAACTCTCAACCCCCTTATTTTGTAATGATATAAGTGTGGGCTTGGTTCATGGTTGTTGAAGGCTTAACAGTCTTCTCAACTGAAATACACGAGCTACCTATTTTATAATAGACGGTTTGACTCGGCGTAATAACTATTTCGCTGAGGACGTCCTTTTATAATAGTAAATGGTGCTTCTAATTTAACATCAATTTAAGATTTAGACCTCAAAT
>302223c8da211b3c56a058cebeb1ee94k_Fungi
GAATTGCGATAAGTAATGTGAATTGCAGAATTCAGTGAATCATCGAATCTTTGAACGCACCTTGCACTCTTTGGTATTCCGAAGAGTATGTCTGTTTGAGTGTCATGAAACTCTCAACCCCCCTATTTTGTAATGAGATGGGCGTGGGCTTGGATTATGACTGCTGTCGGCGTAATTGCCGGCTCAGTTGAAATACACGAGCAACCCATTTGAAATAAACGGCTTGACTCGGCGTAATAATTATTTCGCTGAGGACGTTTTCTTCAAAAGTAAGAGGTGCTTCTAATGCGCTTTTATAGCATTTATATTTTAGACCTCAAAT
>32b8f73ab9fcdd6039f370f099991306k_Fungi
AAATGCGATAAGTAATGTGAATTGCAGAATTCAGTGAATCATCGAATCTTTGAACGCACCTTGCGCCCTTTGGTATTCCGAAGGGCATGCCTGTTTGAGTGTCATGAAACCTCACTCCACTTGGGTTTTTGCCTGAGTGGTAGTGTATTGGGTGTTGCCTTGCCAAAGGCTCGCCTTAAAAGAATAAGCACCTTGGATGTAATACGTTTCATCCTTTCGGGTGGCTAATAACCCCACATAACTCATGATCTGGCCTCAAAT
>46940a61e51dce9cf5dd0bdd061e2cbbk_Fungi
GAAATGCGATAAGTAATGTGAATTGCAGAATTCAGTGAATCATCGAATCTTTGAACGCACATTGCGCCCCTTGGTATTCCGAGGGGCATGCCTGTTCGAGCGTCATTACACCACTCAAGCTATGCTTGGTATTGGGCGTCGTCCTTAGTTGGGCGCGCCTTAAAGACCTCGGCGAGGCCACTCCGGCTTTAGGCGTAGTAGAATTTATTCGAACGTCTGTCAAAAGAGAGGAACTCTGCCGACTGAAACCTTTATTTTTCTAGGTTGACCTCGGAT
>0c146736e6637534314d9963d4b672eek_Fungi
CGGAATGACTAGGCGTAAAGGGCACGTAGGCGGTGAATCGGGTTGAAAGTGAAAGTCGCCAAAAACTGGTGGAATGCTCTCGAAACCAATTCACTTGAGTGAGACAGAGGAGAGTGGAATTTCGTGTGTAGGGGTGAAATCCGAAGATCTACGAAGGAACGCCAAAAGCGAAGGCAGCTCTCTGGGTCCCTACCGACGCTGGAGTGCGAAAGCATGGGGA
>808ce9e686854971a96495a7a959b401k_Fungi
GAAATGCGATAAGTAATGTGAATTGCAGAATTCAGTGAATCATCGAATCTTTGAACGCACATTGCGCCCCCTGGTATTCCGGGGGGCATGCCTGTTCGAGCGTCATTTCACCACTCAAGCCTCGCTTGGTATTGGGCAACGCGGTCCGCCGCGTGCCTCAAATCGACCGGCTGGGTCTTCTGTCCCCTAAGCGTTGTGGAAACTATTCGCTAAAGGTGGTTCGGGAGGCTACGCCGTAAAACAACCCCATTTCTAAGGTTGACCTCGGAT
>ea34e07e5a26688ccb09a85a8af10f37k_Fungi
CAGCTGCGAGACTTGGTGTGAATTGCAGGACACATTGAGCACTGATTTTTCGAACGCACATTGCGGTCTCGGGTCCTACCCGGGACCACGTCTGTCTGAGGGTCGGATTTACGCATGCCGAAGTGGTCATTTTCCACTACTTGGTCGCGTCGGAACCGTAAGGTTTCGTCGACCTAAACATTGCGTGATCCCCGGTCGAGAGGCGTCCCGCATAGGATGCTCGCAGACGGGAGTGACGGATTCCACTCCCGCGTGGCGAGCCAGCGGTATCACAGACGCACGGAACCGGTGGGCTCCACGATCGATATTGATTTCGATCATAATATGTCGACCTCAGAT
>4dad983c11872a75cd18376c2a3b7e58Unassigned
GAAATGCGATAAGTAATGTGAATTGCAGAATTCAGTGAATCATCGAATCTTTGAACGCACATTGCGCCCCCTGGTATTCCGGGGGGCATGCCTGTTCGAGCGTCATTTCACCACTCAAGCCTCGCTTGGTATTGGGCAACGCGGTCCGCCGCGTGCCTCAAATCGACCGGCTGGGTCTTCTGTCCCCTAAGCGTTGTGGAAACTATTCGCTAAAGGGTGTTCGGGAGGCTACGCCGTAAAACAACCCCATTTCTAAGGTTGACCTCGGAT
>3c79015fb45e13933989b504b4598d65Unassigned
GAAATGCGATAAGTAGTGTGAATTGCAGAATTCAGTGAATCATCGAATCTTTGAACGCACATTGCGCCCCTTGGTATTCCATGGGGCATGCCTGTTCGAGCGTCATTTGTACCTTCAAGCTCTGCTTGGTGTTGGGTGTTTGTCTCGCCTCTGCGTGTAGACTCGCCTCAAAACAATTGGCAGCCGGCGTATTGATTTCGGAGCGCAGTACATCTCGCGCTTTGCACTCAGAACGACGACGTCCAAAAGTACATTTTTACACTCTTGACCTCGGAT
>5951d26f2860acd20c20de3e2bd48386Unassigned
AAATGCGATAAGTAGTGTGAATTGCAGAATTCAGTGAATCATCGAATCTTTGAACGCACATTGCGCCCCTTGGTATTCCATGGGGCATGCCTGTTCGAGCGTCATTTGTACCTTCAAGCTCTGCTTGGTGTTGGGTGTTTGTCTCGCCTCTGCGTGTAGACTCGCCTCAAAACAATTGGCAGCCGGCGTATTGATTTCGGAGCGCAGTACATCTCGCGCTTTGCACTCAGAACGACGACGTCCAAAAGTACATTTTTACACTCTTGACCTCGGAT
>f975b6b00ee6ba9dbfdfff6432562492Unassigned
GAAATGCGATAAGTAGTGTGAATTGCAGAATTCAGTGAATCATCGAATCTTTGAACGCACATTGCGCCCCTTGGTATTCCATGGGGCATGCCTGTTCGAGCGTCATTTGTACCCTCAAGCTCTGCTTGGTGTTGGGCGTTTGTCCCGCGTTTTCCGCGTGGACTCGCCTTAAAACAATTGGCAGCCGGCATGTTAGCCTGGAGCGCAGCACATTTTGCGCCTCTTGTCTCTCTTGTTGGCACCCATCAAGCCCATTTATTTGCTCTTGACCTCGGAT
>1cfd942f9af3dab7f45256bb28350c61Unassigned
GAAATGCGATAAGTAGTGTGAATTGCAGAATTCAGTGAATCATCGAATCTTTGAACGCACATTGCGCCCCTTGGTATTCCATGGGGCATGCCTGTTCGAGCGTCATTTGTACCTTCAAGCTCTGCTTGGTGTTGGGTGTTTGTCTCGCCTCTGCGTGTAGACTCGCCTTAAAACAATTGGCAGCCGGCGTATTGATTTCGGAGCGCAGTACATCTCGCGCTTTGCACTCACAACGACGACGTCCAAAAGTACATTTTTACACTCTTGACCTCGGAT
>167b943469fb67411a0ffc49fa9ab267Unassigned
AAATGCGATAAGTAGTGTGAATTGCAGAATTCAGTGAATCATCGAATCTTTGAACGCACATTGCGCCCCTTGGTATTCCATGGGGCATGCCTGTTCGAGCGTCATTTGTACCTTCAAGCTCTGCTTGGTGTTGGGTGTTTGTCTCGCCTCTGCGTGTAGACTCGCCTTAAAACAATTGGCAGCCGGCGTATTGATTTCGGAGCGCAGTACATCTCGCGCTTTGCACTCACAACGACGACGTCCAAAAGTACATTTTTACACTCTTGACCTCGGAT
>7dc5effbd8b8175434f034206aa2be27Unassigned
GAAATGCGATAAGTAATGTGAATTGCAGAATTCAGTGAATCATCGAATCTTTGAACGCACCTTGCGCCCTTTGGTATTCCGAAGGGCATGCCTGTTTGAGTGTCATGAATCATCAATCCTCGAGGTTTCTCTTGGATTGGAGTTGGGCGTTGCCGATCGGCTCGCCTTAAAGATGTTAGCAGACACGATGGTGATGTCGACGTGATACGTTTCGTCGGACCAGCCATACGCCCGCTCATAACCCCACGGCTTCGGCCCACTTTAACTCTGACCTCAAAT
>76f46fcd9d60610b2ac4106b9011a1d9Unassigned
GAAATGCGATAAGTAATGTGAATTGCAGAATTCAGTGAATCATCGAATCTTTGAACGCACCTTGCGCTCCTTGGTATTCCGAGGAGCATGCCTGTTTGAGTGTCATGAATTCTCAACCCTCAATGCTTTATTGCATTGCTTGGGGTTGGTCCTTGGGTGCTTGCCGTCTTTACACGACGGCTCACCTCAAATGTATTAGCTGGACCCGTACTTCTTGTGTAGGTGTCCTCAACGTGATAAAGTCATTCGTTGAGGCGTGCAGGCAACTGCCCTTACCTTTGTGTACAAGCGTCTGCTTCTAACCCGGCGAACGACTCTTTGCAGTCTGACCCATGACTTAAAGCTCTGGCCTCAAAT
>db2f963dda0a14b7b1a7d08eb6a68149Unassigned
AAATGCGATAAGTAGTGTGAATTGCAGAATTCAGTGAATCATCGAATCTTTGAACGCACATTGCGCCCCTCGGTATTCCGTGGGGCATGCCTGTTCGAGCGTCATCTACACCCTCAAGCTCTGCTTGGTGTTGGGCGTCTGTCCCGCCTCCGCGCGTGGACTCGCCCCAAATTCATTGGCAGCGGTCCTTGCCTCCTCTCGCGCAGCACATTGCGCTTCTTGAGGGGCTCCGGTTCGCGTCCAACAAGCACATTTACCGTCTTTGACCTCGGAT
>6d9269689616285ea847cb7c6f31f04bUnassigned
GAAATGCGATAAGTAGTGTGAATTGCAGAATTCAGTGAATCATCGAATCTTTGAACGCACATTGCGCCCTTTGGTATTCCAAAGGGCATGCCTGTTCGAGCGTCATTTGTACCCTCAAGCTTTGCTTGGTGTTGGGCGTCTTGTCTCTAGCTTTGCTGGAGACTCGCCTTAAAGTAATTGGCAGCCGGCCTACTGGTTTCGGAGCGCAGCACAAGTCGCACTCTCTATCAGCAAAGGTCTAGCATCCATTAAGCCTTTTTTCAACTTTTGACCTCGGAT
>674d52aadbe4fde1292be62c21510ae1Unassigned
GAAATGCGATACGTAATGTGAATTGCAGAATTCAGTGAATCATCGAATCTTTGAACGCACCTTGCACTCTTTGGTATTCCGAAGAGTATGTCTGTTTGAGTGTCATGAAACTCTCAACCCCCTTGTTTTGTAACGAAGCAGGCGTGGGCTTGGATTATGGCTGTCTGCTGGACTCTTTAATTAGAGATCGGCTCGGCTGAAATACACGAGTAACCCAGTTTGAACATTAACGGCTTGACTCGGCGTAATAGCTTTATTTCGCTGAGGACGTTTCATATCAAGATAGTGGTGCTTCTAATGCGTCGTAGCGTCAGCTGCACAACCTTTAAGCTTTAGACCTCAAAT
>b098ca497ca5f65a6138d5f51c79b426Unassigned
GAAATGCGATAAGTAGTGTGAATTGCAGAATTCAGTGAATCATCGAATCTTTGAACGCACATTGCGCCCCTTGGTATTCCATGGGGCATGCCTGTTCGAGCGTCATTTGTACCCTCAAGCTCTGCTTGGTGTTGGGTGTTTGTCCACTCCCCAGTGTTTGGACTCGCCTCAAAGCAATTGGCAGCCAGTGTTTTGGTATTGAAGCGCAGCACATTTTGCGATTCTAGCCTAGAATACTAGCGTCCAGTAAGCCTTTTTTCACTTTTGACCTCGGAT
>17dfede872e8a02f1d2ab41d8192c2c1Unassigned
GAAATGCGATAAGTAATGTGAATTGCAGAATTCAGTGAATCATCGAATCTTTGAACGCACCTTGCACCTCTTGGTATTCCGAGAGGTACATCTGTTTGAGTGTCATGAATCCCTCAACCTCTACACTTTCTTGTAAAGTGCGGAAGCGTTGGATGCTGAGCGCTGCTGTTTCACGACAGCTCGCTTCAAATGTATAAGCAATCTTTGTACTACTCGGATTGACTCGACGTGATAAGATCTTCGTCGAGGATGCTTCTTAGCAGCCGAATCGTATACAAGTCGCTTCAAACCCTGCACTTGTGCAACTTTTAAACTTTAGACCTCAAAT
>668e661ebdee1331ccb4621c5d280ca2Cronobacter
GCGAGCGTTAATCGGATTTACTGGGCGTAAAGCGTGCGTAGGCGGCTTTTTAAGTCGGATGTGAAATCCCCGAGCTTAACTTGGGAATTGCATTCGATACTGGGAAGCTAGAGTATGGGAGAGGATGGTAGAATTCCAGGTGTAGCGGTGAAATGCGTAGAGATCTGGAGGAATACCGATGGCGAAGGCAGCCATCTGGCCTAATACTGACGCTGAGGTA
>406c92878a388666d169f90a28a46673Cronobacter
ACAGAGGGTGCGAGCGTTAATCGGATTTACTGGGCGTAAAGCGTGCGTAGGCGGCTTTTTAAGTCGGATGTGAAATCCCCGAGCTTAACTTGGGAATTGCATTCGATACTGGGAAGCTAGAGTATGGGAGAGGATGGTAGAATTCCAGGTGTAGCGGTGAAATGCGTAGAGATCTGGAGGAATACCGATGGCGAAGGCAGCCATCTGGCCTAATACTGACGCTGAG
>1e01c6f95aa60f8d45435de98da21c59Cronobacter
GCAAGCGTTAATCGGAATTACTGGGCGTAAAGCGCGCGTAGGTGGTTCGTTAAGTTGGATGTGAAATCCCCGGGCTCAACCTGGGAACTGCATTCAAAACTGACGAGCTAGAGTATGGTAGAGGGTGGTGGAATTTCCTGTGTAGCGGTGAAATGCGTAGATATAGGAAGGAACACCAGTGGCGAAGGCGACCACCTGGACTGATACTGACACTGAGGTG
>a9229cd0255e94766538d51df3fbeccfCronobacter
ACGTAGGGTGCAAGCGTTAATCGGAATTACTGGGCGTAAAGCGTGCGCAGGCGGTTTTGTAAGTTTGTCGTGAAAGCCCCGGGCTCAACCTGGGAATTGCGATGAAGACTGCAAGGCTTGAATCTGGCAGAGGGGGGTAGAATTCCACGTGTAGCAGTGAAATGCGTAGAGATGTGGAGGAACACCGATGGCGAAGGCAGCCCCCTGGGTCAAGATTGACGCTCAT
>f771017b68968cac1c22c2d8b4d96ba9Cronobacter
GTGCAAGCGTTAATCGGAATTACTGGGCGTAAAGCGCGCGTAGGTGGTTCGTTAAGTTGGATGTGAAATCCCCGGGCTCAACCTGGGAACTGCATTCAAAACTGACGAGCTAGAGTATGGTAGAGGGTGGTGGAATTTCCTGTGTAGCGGTGAAATGCGTAGATATAGGAAGGAACACCAGTGGCGAAGGCGACCACCTGGACTGATACTGACACTGAGG
>6954e89563a6a433867d36f6555157a3Cronobacter
ACGTAGGGTGCAAGCGTTAATCGGAATTACTGGGCGTAAAGCGTGCGCAGGCGGTTTTGTAAGTCTGTCGTGAAAGCCCCGGGCTTAACCTGGGAATTGCGATGGAGACTGCAAGGCTTGAATCTGGCAGAGGGGGGTAGAATTCCACGTGTAGCAGTGAAATGCGTAGAGATGTGGAGGAACACCGATGGCGAAGGCAGCCCCCTGGGTCAAGATTGACGCTCAT
>a3e347add764464b40037771dfcbf4aa_Sclerotiniaceae
GAAATGCGATAAGTAATGTGAATTGCAGAATTCAGTGAATCATCGAATCTTTGAACGCACATTGCGCCCCTTGGTATTCCGGGGGGCATGCCTGTTCGAGCGTCATTATCACCCCTCAAGCTCAGCTTGGTGTTGGGGCCTGCCCGTCATAGGGCAGCCCCTAAAATCAGTGGCGGTGCCATCTGGCTCTACGCGTAGTAATACTTCTCGCGACGGAGTCCCGGTGGTGTCTTGCCAGAACCCCCCACTTTTTAATGATTGACCTCGGAT
>125a9264492b5f580031ffd8d10a982d_Sclerotiniaceae
AAATGCGATAAGTAATGTGAATTGCAGAATTCAGTGAATCATCGAATCTTTGAACGCACATTGCGCCCCTTGGTATTCCGGGGGGCATGCCTGTTCGAGCGTCATTATCACCCCTCAAGCTCAGCTTGGTGTTGGGGCCTGCCCGTCATAGGGCAGCCCCTAAAATCAGTGGCGGTGCCATCTGGCTCTACGCGTAGTAATACTTCTCGCGACGGAGTCCCGGTGGTGTCTTGCCAGAACCCCCCACTTTTTAATGATTGACCTCGGAT
>cce851d3e3485b42d9cef94b122e397b_Sclerotiniaceae
GAAATGCGATAAGTAATGTGAATTGCAGAATTCAGTGAATCATCGAATCTTTGAACGCACATTGCGCCCCTTGGTATTCCGGGGGGCATGCCTGTTCGAGCGTCATTACAACCCTCAAGCTCTGCTTGGTATTGGGCGTCCCCGGCGACGGGGTGCCCTAAAATCAGTGGCGGTGCCGTCTGGCTCTAAGCGTAGTAAATCTCTCGCTCTGGATGCCCGGTGGATGCTCGCCAGAACCCCCCATTTTTTACAGGTTGACCTCGGAT
>be7baa61bdaaa7828be0858384994323_Sclerotiniaceae
GAAATGCGATAAGTAATGTGAATTGCAGAATTCAGTGAATCATCGAATCTTTGAACGCACATTGCGCCCCTTGGTATTCCGGGGGGCATGCCTGTTCGAGCGTCATTATCACCCCTCAAGCTCAGCTTGGTGTTGGGGCCTGCCCGTCATAGGGCAGCCCCTAAAATCAGTGGCGGTGCCATCTGGCTCTACGCGTAGTAATACTTCTCGCGACGGAGTCCCGGTGGTGTCTTGCCAGAACCCCCCATTTTTTAATGATTGACCTCGGAT
>a5adfdddf7f9eab67f61287ecf3ea482_Sclerotiniaceae
TAAGTTCAGCGGGTATCCCTACCTGATCCGAGGTCAACCATAGAAAATTGGTGTTTTGCCAGAAGCACACTGAGAACCTGTAACGAGAGATATTACTACGTTCAGGACCCAGCGGCGCCGCCACTGATTTTAGAGCCTGCCACTACTGGCATAGACTCAATACCAAGCTGTGCTTGAGGGTTGAAATGACGCTCGAACAGGCATGCCCCCCGGAATACCAAGGGGCGCAATGTGCGTTCAAAGATTCGATGATTCACTGAATTCT
>276e09f7c9d57217d4f0593eba443829_Sclerotiniaceae
GAAATGCGATAAGTAATGTGAATTGCAGAATTCAGTGAATCATCGAATCTTTGAACGCACATTGCGCCCCTTGGTATTCCGGGGGGCATGCCTGTTCGAGCGTCATTATCACCCCTCAAGCTCAGCTTGGTGTTGGGGCCTGCCCGTCACAGGGCAGCCCCTAAAATCAGTGGCGGTGCCATCTGGCTCTACGCGTAGTAATACTTCTCGCGACGGAGTCCCGGTGGTGTCCTGCCAGAACCCCCCATTTTTTAATGATTGACCTCGGAT
>da18a8b3c6fc07a9ff7451dc12a2cedd_Sclerotiniaceae
AAATGCGATAAGTAATGTGAATTGCAGAATTCAGTGAATCATCGAATCTTTGAACGCACATTGCGCCCCTTGGTATTCCGGGGGGCATGCCTGTTCGAGCGTCATTATCACCCCTCAAGCTCAGCTTGGTGTTGGGGCCTGCCCGTCATAGGGCAGCCCCTAAAATCAGTGGCGGTGCCATCTGGCTCTACGCGTAGTAATACTTCTCGCGACGGAGTCCCGGTGGTGTCTTGCCAGAACCCCCCATTTTTTAATGATTGACCTCGGAT
>1e0f698da9a2d85c4e2e60b5345c19cd_Sclerotiniaceae
AAATGCGATAAGTAATGTGAATTGCAGAATTCAGTGAATCATCGAATCTTTGAACGCACATTGCGCCCTCTGGTATTCCGGGGGGCATGCCTGTTCGAGCGTCATTACAACCACTCAAGCTCACGCTTGGTCTTGGGGTTCGCGATTCCGCGGCCTCTAAAATCAGTGGCGGTGCCTGTCGGCTCTACGCGTAGTAATACTCCTCGCGTTTGAGTCCGGTAGGTTTACTTGCCAGCAACCCCCAATTTTTACAGGTTGACCTCGGAT
>6e0cdc6c37be29f8cd710a8bc05e4bf6_Sclerotiniaceae
GAAATGCGATAAGTAATGTGAATTGCAGAATTCAGTGAATCATCGAATCTTTGAACGCACATTGCGCCCCTTGGTATTCCGGGGGGCATGCCTGTTCGAGCGTCATTATCACCCCTCAAGCTCAGCTTGGTGTTGGGGCATGCCCGTCACAGGGCAGCCCTTAAAAGCAGTGGCGGTGCCATCTGGCTCTAAGCGTAGTAATACTCCTCGCTATAGGGTCCCGGTGGTGTCCTGCCAGAACCCCAAATTTTATCATGATTGACCTCGGAT
>a135758bad70f069c9ba300bdedecd98_Sclerotiniaceae
AAATGCGATAAGTAATGTGAATTGCAGAATTCAGTGAATCATCGAATCTTTGAACGCACATTGCGCCCCTTGGTATTCCGGGGGGCATGCCTGTTCGAGCGTCATTATCACCCCTCAAGCTCAGCTTGGTGTTGGGGCCTGCCCGTCACAGGGCAGCCCCTAAAATCAGTGGCGGTGCCATCTGGCTCTACGCGTAGTAATACTTCTCGCGACGGAGTCCCGGTGGTGTCCTGCCAGAACCCCCCATTTTTTAATGATTGACCTCGGAT
>1a8eb8b37b6f955f566b3868d8fb7d48_Sclerotiniaceae
GAAATGCGATAAGTAATGTGAATTGCAGAATTCAGTGAATCATCGAATCTTTGAACGCACATTGCGCCCCTTGGTATTCCGGGGGGCATGCCTGTTCGAGCGTCATTATCACCCCTCAAGCTCAGCTTGGTGTTGGGGCCTGCCCGTCATAGGGCAGCCCCTAAAATCAGTGGCGGTGCCATCTGGCTCTACGCGTAGTAATACCTCTCGCGACGGAGTCCCGGTGGTGTCTTGCCAGAACCCCCCACTTTTTAATGATTGACCTCGGAT
>2a955a8e549bbaae06c5612692d81782_Sclerotiniaceae
AAATGCGATAAGTAATGTGAATTGCAGAATTCAGTGAATCATCGAATCTTTGAACGCACATTGCGCCCCTTGGTATTCCGGGGGGCATGCCTGTTCGAGCGTCATTATCACCCCTCAAGCTCAGCTTGGTGTTGGGGCATGCCCGTCACAGGGCAGCCCTTAAAAGCAGTGGCGGTGCCATCTGGCTCTAAGCGTAGTAATACTCCTCGCTATAGGGTCCCGGTGGTGTCCTGCCAGAACCCCAAATTTTATCATGATTGACCTCGGAT
>eca1848d428df58819abfafa0459437b_Sclerotiniaceae
AAATGCGATAAGTAATGTGAATTGCAGAATTCAGTGAATCATCGAATCTTTGAACGCACATTGCGCCCCTTGGTATTCCGGGGGGCATGCCTGTTCGAGCGTCATTACAACCCTCAAGCTCTGCTTGGTATTGGGCGTCCCCGGCGACGGGGTGCCCTAAAATCAGTGGCGGTGCCGTCTGGCTCTAAGCGTAGTAAATCTCTCGCTCTGGATGCCCGGTGGATGCTCGCCAGAACCCCCCATTTTTTACAGGTTGACCTCGGAT
>b52049548fec642e6d7a1c5668df159f_Sclerotiniaceae
TGCGATAAGTAATGTGAATTGCAGAATTCAGTGAATCATCGAATCTTTGAACGCACATTGCGCCCTCTGGTATTCCGGGGGGCATGCCTGTTCGAGCGTCATTACAACCACTCAAGCTCACGCTTGGTCTTGGGGTTCGCGATTCCGCGGCCTCTAAAATCAGTGGCGGTGCCTGTCGGCTCTACGCGTAGTAATACTCCTCGCGTTTGAGTCCGGTAGGTTTACTTGCCAGCAACCCCCAATTTTTACAGGTTGACCTCGGAT
>35757ba078592185923a743909667b69_Sclerotiniaceae
GAAATGCGATAAGTAATGTGAATTGCAGAATTCAGTGAATCATCGAATCTTTGAACGCACATTGCGCCCCTTGGTATTCCGGGGGGCATGCCTGTTCGAGCGTCATTATCACCCCTCAAGCTCAGCTTGGTGTTGGGGCCTGCCCGTCATAGGGCAGCCCCTAAAATCAGTGGCGGTGCCATCTGGCTCTACGCGTAGTAATACTTCTCGCGACGGAGTCCCGGTGGTGTCTTGCCAGAACCCCCCATTTTTTTAATGATTGACCTCGGAT
>f428c7ca3c95e43734448cce4eb1f5f9_Sclerotiniaceae
AAATGCGATAAGTAATGTGAATTGCAGAATTCAGTGAATCATCGAATCTTTGAACGCACATTGCGCCCTCTGGTATTCCGGGGGGCATGCCTGTTCGAGCGTCATTATAACCACTCAAGCTCTCGCTTGGTATTGGGGTTCGCGGTTTCGCGGCTCCTAAAATCAGTGGCGGTGCCTGTCGGCTCTACGCGTAGTAATACTCCTCGCGTCTGGGTCCGGTAGGTCTACTTGCCAGCAACCCCCAATTTTTACAGGTTGACCTCGGAT
>13d6ae080940cbde5f0e05e5b6031168_Sclerotiniaceae
GAAATGCGATAAGTAATGTGAATTGCAGAATTCAGTGAATCATCGAATCTTTGAACGCACATTGCGCCCCTTGGTATTCCGGGGGGCATGCCTGTTCGAGCGTCATTATAACCAATCCAGCCTGGCTGGGTCTTGGGCCTCGCGGTATAGCGGGCCTTAAAAACAGTGGCGGTGCTCTCATGCTCTACGCGTAGTAACTTTCTCGCTATAGGGTCCTGGGAGATGCTTGCCAACAACCCCCAATTTTTTTTAGGTTGACCTCGGAT
>3731078f374f304bfd1b91c0dc2f9b4b_Sclerotiniaceae
TGCGATAAGTAATGTGAATTGCAGAATTCAGTGAATCATCGAATCTTTGAACGCACATTGCGCCCCTTGGTATTCCGGGGGGCATGCCTGTTCGAGCGTCATTATCACCCCTCAAGCTCAGCTTGGTGTTGGGGCCTGCCCGTCATAGGGCAGCCCCTAAAATCAGTGGCGGTGCCATCTGGCTCTACGCGTAGTAATACTTCTCGCGACGGAGTCCCGGTGGTGTCTTGCCAGAACCCCCCACTTTTTAATGATTGACCTCGGAT
>e9547557f9f8c06f1ef527a83fd360be_Sclerotiniaceae
AAATGCGATAAGTAATGTGAATTGCAGAATTCAGTGAATCATCGAATCTTTGAACGCACATTGCGCCCCTTGGTATTCCGGGGGGCATGCCTGTTCGAGCGTCATTATCACCCCTCAAGCTCAGCTTGGTGTTGGGGCCTGCCCGTCATAGGGCAGCCCCTAAAATCAGTGGCGGTGCCATCTGGCTCTACGCGTAGTAATACCTCTCGCGACGGAGTCCCGGTGGTGTCTTGCCAGAACCCCCCACTTTTTAATGATTGACCTCGGAT
>381ac5d3419293752cd3a104ad55a675_Sclerotiniaceae
AAATGCGATAAGTAATGTGAATTGCAGAATTCAGTGAATCATCGAATCTTTGAACGCACATTGCGCCCCTTGGTATTCCGGGGGGCATGCCTGTTCGAGCGTCATTATCACCCCTCAAGCTCAGCTTGGTGTTGGGGCCTGCCCGTCACAGGGCAGCCCCTAAAATCAGTGGCGGTGCCATCTGGCTCTACGCGTAGTAATACTTCTCGCGACGGAGTCCCGGTGGTGTCCTGCCAGAACCCCCATTTTTTTAATGATTGACCTCGGAT
>eca1b33ef8c29afd4ba2a4f6ba558ec5_Sclerotiniaceae
GAAATGCGATAAGTAATGTGAATTGCAGAATTCAGTGAATCATCGAATCTTTGAACGCACATTGCGCCCTCTGGTATTCCGGGGGGCATGCCTGTTCGAGCGTCATTACAACCACTCAAGCTCACGCTTGGTCTTGGGGTTCGCGATTCCGCGGCCTCTAAAATCAGTGGCGGTGCCTGTCGGCTCTACGCGTAGTAATACTCCTCGCGTTTGAGTCCGGTAGGTTTACTTGCCAGCAACCCCCAATTTTTACAGGTTGACCTCGGAT
>9aa44ab005788604b131d13bd86b7495_Sclerotiniaceae
GAAATGCGATAAGTAATGTGAATTGCAGAATTCAGTGAATCATCGAATCTTTGAACGCACATTGCGCCCCTTGGTATTCCGGGGGGCATGCCTGTTCGAGCGTCATTATAACCAATCCAGCCTGGCTGGGTCTTGGGCCTCGCGGTTCCGCGGGCCTTAAAAACAGTGGCGGTGCCCTTAGGCTCTACGCGTAGTAACTTTCTCGCTATAGGGTCCTGGGAGATGCTTGCTAACAACCCCCAATTTTTTAGGTTGACCTCGGAT
>b0a1549a39889db6f929f42654f344ae_Sclerotiniaceae
TGCGATAAGTAATGTGAATTGCAGAATTCAGTGAATCATCGAATCTTTGAACGCACATTGCGCCCCTTGGTATTCCGGGGGGCATGCCTGTTCGAGCGTCATTATCACCCCTCAAGCTCAGCTTGGTGTTGGGGCATGCCCGTCACAGGGCAGCCCTTAAAAGCAGTGGCGGTGCCATCTGGCTCTAAGCGTAGTAATACTCCTCGCTATAGGGTCCCGGTGGTGTCCTGCCAGAACCCCAAATTTTATCATGATTGACCTCGGAT
>f8fa8d565b4a5429f6ac27627137e200_Sclerotiniaceae
GAAATGCGATAAGTAATGTGAATTGCAGAATTCAGTGAATCATCGAATCTTTGAACGCACATTGCGCCCTCTGGTATTCCGGGGGGCATGCCTGTTCGAGCGTCATTACAACCACTCAAGCTCACGCTTGGTCTTGGGGTTCGCGGTTCCGCGGCCTCTAAAATCAGTGGCGGTGCCTGTCGGCTCTACGCGTAGTAATACTCCTCGCGTTTGAGTCCGGTAGGTTTACTTGCCAGCAACCCCCAATTTTTACAGGTTGACCTCGGAT
>d7ed612b67d64f85d65a5fc700c920ed_Sclerotiniaceae
AAATGCGATAAGTAATGTGAATTGCAGAATTCAGTGAATCATCGAATCTTTGAACGCACATTGCGCCCTCTGGTATTCCGGGGGGCATGCCTGTTCGAGCGTCATTACAACCACTCAAGCTCACGCTTGGTCTTGGGGTTCGCGATTCCGCGGCCTCTAAAATCAGTGGCGGTGCCTGCCGGCTCTACGCGTAGTAATACTCCTCGCGTTTGAGTCCGGTAGGTTTACTTGCCAGCAACCCCCAATTTTTACAGGTTGACCTCGGAT
>c4f43e5888e0653dfaa7daf1e8dc3b28_Enterobacteriaceae
ACGGAGGGTGCAAGCGTTAATCGGAATGACTGGGCGTAAAGGGCACGCAGGCGGTTTGTTAAGTCAGATGTGAAATCCCCGGGCTTAACCTGGGAACTGCATTTGAAACTGGCAAGCTGGAGTCTTGTAGAGGGGGGTAGAATTCCAGGTGTAGCGGTGAAATGCGTAGAGATCTGGAGGAATACCGGTGGCGAAGGCGGCCCCCTGGACAAAGACTGACGCTGAG
