# Supplementary material for: Dynamics of the Apple Fruit Microbiome after Harvest and Implications for Fruit Quality
Source: Microorganisms. 2021 Jan 28;9(2):272. doi: 10.3390/microorganisms9020272 (PMC7912366; doi:10.3390/microorganisms9020272)
Supplement: Supplementary file 1 [file microorganisms-09-00272-s001.zip › Supplementary_tables.xlsx]

## Sheet: Table_S1
#SampleID	Storage	Year	Month	Variety	Treatment	Days_in_Storage	Run	Sample
16-AIP1-01	CA	Y2016	Jan	Ariane	IP	100	16-redo-bhan-17	16AIP01
16-AIP1-05	CA	Y2016	May	Ariane	IP	200	16-redo-bhan-17	16AIP05
16-AIP1-NL	CA	Y2016	PS	Ariane	IP	214	16-run3-boyv-16	16AIPNL
16-AIP2-01	CA	Y2016	Jan	Ariane	IP	100	16-redo-bhan-17	16AIP01
16-AIP2-05	CA	Y2016	May	Ariane	IP	200	16-redo-bhan-17	16AIP05
16-AIP2-10	HA	Y2016	Oct	Ariane	IP	0	16-redo-bhan-17	16AIP10
16-AIP2-NL	CA	Y2016	PS	Ariane	IP	214	16-run3-boyv-16	16AIPNL
16-AIP3-10	HA	Y2016	Oct	Ariane	IP	0	16-redo-bhan-17	16AIP10
16-AK1-01	CA	Y2016	Jan	Ariane	Control	100	16-redo-bhan-17	16AK01
16-AK1-05	CA	Y2016	May	Ariane	Control	200	16-redo-bhan-17	16AK05
16-AK1-NL	CA	Y2016	PS	Ariane	Control	214	16-run3-boyv-16	16AKNL
16-AK2-01	CA	Y2016	Jan	Ariane	Control	100	16-redo-bhan-17	16AK01
16-AK2-05	CA	Y2016	May	Ariane	Control	200	16-run3-boyv-16	16AK05
16-AK2-10	HA	Y2016	Oct	Ariane	Control	0	16-redo-bhan-17	16AK10
16-AK2-NL	CA	Y2016	PS	Ariane	Control	214	16-run3-boyv-16	16AKNL
16-AK3-10	HA	Y2016	Oct	Ariane	Control	0	16-redo-bhan-17	16AK10
16-ALi1-01	CA	Y2016	Jan	Ariane	LowInput	100	16-redo-bhan-17	16ALi01
16-ALi1-05	CA	Y2016	May	Ariane	LowInput	200	16-redo-bhan-17	16ALi05
16-ALi1-NL	CA	Y2016	PS	Ariane	LowInput	214	16-run3-boyv-16	16ALiNL
16-ALi2-01	CA	Y2016	Jan	Ariane	LowInput	100	16-redo-bhan-17	16ALi01
16-ALi2-05	CA	Y2016	May	Ariane	LowInput	200	16-redo-bhan-17	16ALi05
16-ALi2-10	HA	Y2016	Oct	Ariane	LowInput	0	16-redo-bhan-17	16ALi10
16-ALi2-NL	CA	Y2016	PS	Ariane	LowInput	214	16-run3-boyv-16	16ALiNL
16-ALi3-10	HA	Y2016	Oct	Ariane	LowInput	0	16-redo-bhan-17	16ALi10
16-OIP1-01	CA	Y2016	Jan	Otava	IP	100	16-redo-bhan-17	16OIP01
16-OIP1-05	CA	Y2016	May	Otava	IP	200	16-run3-boyv-16	16OIP05
16-OIP1-NL	CA	Y2016	PS	Otava	IP	214	16-run3-boyv-16	16OIPNL
16-OIP2-01	CA	Y2016	Jan	Otava	IP	100	16-redo-bhan-17	16OIP01
16-OIP2-05	CA	Y2016	May	Otava	IP	200	16-run3-boyv-16	16OIP05
16-OIP2-10	HA	Y2016	Oct	Otava	IP	0	16-redo-bhan-17	16OIP10
16-OIP2-NL	CA	Y2016	PS	Otava	IP	214	16-run3-boyv-16	16OIPNL
16-OIP3-10	HA	Y2016	Oct	Otava	IP	0	16-redo-bhan-17	16OIP10
16-OK1-01	CA	Y2016	Jan	Otava	Control	100	16-redo-bhan-17	16OK01
16-OK1-05	CA	Y2016	May	Otava	Control	200	16-run3-boyv-16	16OK05
16-OK1-NL	CA	Y2016	PS	Otava	Control	214	16-run3-boyv-16	16OKNL
16-OK2-01	CA	Y2016	Jan	Otava	Control	100	16-redo-bhan-17	16OK01
16-OK2-05	CA	Y2016	May	Otava	Control	200	16-run3-boyv-16	16OK05
16-OK2-10	HA	Y2016	Oct	Otava	Control	0	16-redo-bhan-17	16OK10
16-OK2-NL	CA	Y2016	PS	Otava	Control	214	16-run4-boyv-16	16OKNL
16-OK3-10	HA	Y2016	Oct	Otava	Control	0	16-run4-boyv-16	16OK10
16-OLi1-01	CA	Y2016	Jan	Otava	LowInput	100	16-redo-bhan-17	16OLi01
16-OLi1-05	CA	Y2016	May	Otava	LowInput	200	16-run3-boyv-16	16OLi05
16-OLi1-NL	CA	Y2016	PS	Otava	LowInput	214	16-run3-boyv-16	16OLiNL
16-OLi2-01	CA	Y2016	Jan	Otava	LowInput	100	16-redo-bhan-17	16OLi01
16-OLi2-05	CA	Y2016	May	Otava	LowInput	200	16-run3-boyv-16	16OLi05
16-OLi2-10	HA	Y2016	Oct	Otava	LowInput	0	16-redo-bhan-17	16OLi10
16-OLi2-NL	CA	Y2016	PS	Otava	LowInput	214	16-run3-boyv-16	16OLiNL
16-OLi3-10	HA	Y2016	Oct	Otava	LowInput	0	16-redo-bhan-17	16OLi10
16-TIP1-01	CA	Y2016	Jan	Topaz	IP	100	16-redo-bhan-17	16TIP01
16-TIP1-05	CA	Y2016	May	Topaz	IP	200	16-run3-boyv-16	16TIP05
16-TIP1-NL	CA	Y2016	PS	Topaz	IP	214	16-run4-boyv-16	16TIPNL
16-TIP2-01	CA	Y2016	Jan	Topaz	IP	100	16-redo-bhan-17	16TIP01
16-TIP2-05	CA	Y2016	May	Topaz	IP	200	16-run3-boyv-16	16TIP05
16-TIP2-10	HA	Y2016	Oct	Topaz	IP	0	16-redo-bhan-17	16TIP10
16-TIP2-NL	CA	Y2016	PS	Topaz	IP	214	16-run4-boyv-16	16TIPNL
16-TIP3-10	HA	Y2016	Oct	Topaz	IP	0	16-redo-bhan-17	16TIP10
16-TK1-01	CA	Y2016	Jan	Topaz	Control	100	16-redo-bhan-17	16TK01
16-TK1-05	CA	Y2016	May	Topaz	Control	200	16-run3-boyv-16	16TK05
16-TK1-10	HA	Y2016	Oct	Topaz	Control	0	16-run4-boyv-16	16TK10
16-TK1-NL	CA	Y2016	PS	Topaz	Control	214	16-run4-boyv-16	16TKNL
16-TK2-01	CA	Y2016	Jan	Topaz	Control	100	16-redo-bhan-17	16TK01
16-TK2-05	CA	Y2016	May	Topaz	Control	200	16-run3-boyv-16	16TK05
16-TK2-NL	CA	Y2016	PS	Topaz	Control	214	16-run4-boyv-16	16TKNL
16-TK3-10	HA	Y2016	Oct	Topaz	Control	0	16-redo-bhan-17	16TK10
16-TLi1-01	CA	Y2016	Jan	Topaz	LowInput	100	16-redo-bhan-17	16TLi01
16-TLi1-05	CA	Y2016	May	Topaz	LowInput	200	16-run3-boyv-16	16TLi05
16-TLi1-NL	CA	Y2016	PS	Topaz	LowInput	214	16-run4-boyv-16	16TLiNL
16-TLi2-01	CA	Y2016	Jan	Topaz	LowInput	100	16-redo-bhan-17	16TLi01
16-TLi2-05	CA	Y2016	May	Topaz	LowInput	200	16-run3-boyv-16	16TLi05
16-TLi2-10	HA	Y2016	Oct	Topaz	LowInput	0	16-redo-bhan-17	16TLi10
16-TLi2-NL	CA	Y2016	PS	Topaz	LowInput	214	16-run4-boyv-16	16TLiNL
16-TLi3-10	HA	Y2016	Oct	Topaz	LowInput	0	16-redo-bhan-17	16TLi10
17-AIP1-01	CA	Y2017	Jan	Ariane	IP	100	17-run1-bhan-17	17AIP01
17-AIP1-05	CA	Y2017	May	Ariane	IP	200	17-run2-bhan-17	17AIP05
17-AIP1-10	CA	Y2017	Oct	Ariane	IP	0	17-run1-bhan-17	17AIP10
17-AIP1-NL	CA	Y2017	PS	Ariane	IP	214	17-run2-bhan-17	17AIPNL
17-AIP2-01	CA	Y2017	Jan	Ariane	IP	100	17-run1-bhan-17	17AIP01
17-AIP2-05	CA	Y2017	May	Ariane	IP	200	17-run2-bhan-17	17AIP05
17-AIP2-10	CA	Y2017	Oct	Ariane	IP	0	17-run2-bhan-17	17AIP10
17-AIP2-NL	CA	Y2017	PS	Ariane	IP	214	17-run2-bhan-17	17AIPNL
17-AK1-01	CA	Y2017	Jan	Ariane	Control	100	17-run1-bhan-17	17AK01
17-AK1-05	CA	Y2017	May	Ariane	Control	200	17-run1-bhan-17	17AK05
17-AK1-10	CA	Y2017	Oct	Ariane	Control	0	17-run2-bhan-17	17AK10
17-AK1-NL	CA	Y2017	PS	Ariane	Control	214	17-run2-bhan-17	17AKNL
17-AK2-01	CA	Y2017	Jan	Ariane	Control	100	17-run2-bhan-17	17AK01
17-AK2-05	CA	Y2017	May	Ariane	Control	200	17-run1-bhan-17	17AK05
17-AK2-10	CA	Y2017	Oct	Ariane	Control	0	17-run2-bhan-17	17AK10
17-AK2-NL	CA	Y2017	PS	Ariane	Control	214	17-run2-bhan-17	17AKNL
17-ALi1-01	CA	Y2017	Jan	Ariane	LowInput	100	17-run1-bhan-17	17ALi01
17-ALi1-05	CA	Y2017	May	Ariane	LowInput	200	17-run1-bhan-17	17ALi05
17-ALi1-10	CA	Y2017	Oct	Ariane	LowInput	0	17-run1-bhan-17	17ALi10
17-ALi1-NL	CA	Y2017	PS	Ariane	LowInput	214	17-run2-bhan-17	17ALiNL
17-ALi2-01	CA	Y2017	Jan	Ariane	LowInput	100	17-run1-bhan-17	17ALi01
17-ALi2-05	CA	Y2017	May	Ariane	LowInput	200	17-run1-bhan-17	17ALi05
17-ALi2-10	CA	Y2017	Oct	Ariane	LowInput	0	17-run1-bhan-17	17ALi10
17-ALi2-NL	CA	Y2017	PS	Ariane	LowInput	214	17-run2-bhan-17	17ALiNL
17-OIP1-01	CA	Y2017	Jan	Otava	IP	100	17-run1-bhan-17	17OIP01
17-OIP1-05	CA	Y2017	May	Otava	IP	200	17-run2-bhan-17	17OIP05
17-OIP1-10	CA	Y2017	Oct	Otava	IP	0	17-run1-bhan-17	17OIP10
17-OIP1-NL	CA	Y2017	PS	Otava	IP	214	17-run2-bhan-17	17OIPNL
17-OIP2-01	CA	Y2017	Jan	Otava	IP	100	17-run1-bhan-17	17OIP01
17-OIP2-05	CA	Y2017	May	Otava	IP	200	17-run2-bhan-17	17OIP05
17-OIP2-10	CA	Y2017	Oct	Otava	IP	0	17-run1-bhan-17	17OIP10
17-OIP2-NL	CA	Y2017	PS	Otava	IP	214	17-run2-bhan-17	17OIPNL
17-OK1-01	CA	Y2017	Jan	Otava	Control	100	17-run1-bhan-17	17OK01
17-OK1-05	CA	Y2017	May	Otava	Control	200	17-run2-bhan-17	17OK05
17-OK1-10	CA	Y2017	Oct	Otava	Control	0	17-run1-bhan-17	17OK10
17-OK1-NL	CA	Y2017	PS	Otava	Control	214	17-run2-bhan-17	17OKNL
17-OK2-01	CA	Y2017	Jan	Otava	Control	100	17-run1-bhan-17	17OK01
17-OK2-05	CA	Y2017	May	Otava	Control	200	17-run2-bhan-17	17OK05
17-OK2-10	CA	Y2017	Oct	Otava	Control	0	17-run1-bhan-17	17OK10
17-OK2-NL	CA	Y2017	PS	Otava	Control	214	17-run2-bhan-17	17OKNL
17-OLi1-01	CA	Y2017	Jan	Otava	LowInput	100	17-run2-bhan-17	17OLi01
17-OLi1-05	CA	Y2017	May	Otava	LowInput	200	17-run2-bhan-17	17OLi05
17-OLi1-10	CA	Y2017	Oct	Otava	LowInput	0	17-run1-bhan-17	17OLi10
17-OLi1-NL	CA	Y2017	PS	Otava	LowInput	214	17-run2-bhan-17	17OLiNL
17-OLi2-01	CA	Y2017	Jan	Otava	LowInput	100	17-run1-bhan-17	17OLi01
17-OLi2-05	CA	Y2017	May	Otava	LowInput	200	17-run2-bhan-17	17OLi05
17-OLi2-10	CA	Y2017	Oct	Otava	LowInput	0	17-run1-bhan-17	17OLi10
17-OLi2-NL	CA	Y2017	PS	Otava	LowInput	214	17-run2-bhan-17	17OLiNL
17-TIP1-01	CA	Y2017	Jan	Topaz	IP	100	17-run1-bhan-17	17TIP01
17-TIP1-05	CA	Y2017	May	Topaz	IP	200	17-run2-bhan-17	17TIP05
17-TIP1-10	CA	Y2017	Oct	Topaz	IP	0	17-run1-bhan-17	17TIP10
17-TIP1-NL	CA	Y2017	PS	Topaz	IP	214	17-run2-bhan-17	17TIPNL
17-TIP2-01	CA	Y2017	Jan	Topaz	IP	100	17-run1-bhan-17	17TIP01
17-TIP2-05	CA	Y2017	May	Topaz	IP	200	17-run2-bhan-17	17TIP05
17-TIP2-10	CA	Y2017	Oct	Topaz	IP	0	17-run1-bhan-17	17TIP10
17-TIP2-NL	CA	Y2017	PS	Topaz	IP	214	17-run2-bhan-17	17TIPNL
17-TK1-01	CA	Y2017	Jan	Topaz	Control	100	17-run1-bhan-17	17TK01
17-TK1-05	CA	Y2017	May	Topaz	Control	200	17-run2-bhan-17	17TK05
17-TK1-10	CA	Y2017	Oct	Topaz	Control	0	17-run1-bhan-17	17TK10
17-TK1-NL	CA	Y2017	PS	Topaz	Control	214	17-run2-bhan-17	17TKNL
17-TK2-01	CA	Y2017	Jan	Topaz	Control	100	17-run1-bhan-17	17TK01
17-TK2-05	CA	Y2017	May	Topaz	Control	200	17-run2-bhan-17	17TK05
17-TK2-10	CA	Y2017	Oct	Topaz	Control	0	17-run1-bhan-17	17TK10
17-TK2-NL	CA	Y2017	PS	Topaz	Control	214	17-run2-bhan-17	17TKNL
17-TLi1-01	CA	Y2017	Jan	Topaz	LowInput	100	17-run1-bhan-17	17TLi01
17-TLi1-05	CA	Y2017	May	Topaz	LowInput	200	17-run2-bhan-17	17TLi05
17-TLi1-10	CA	Y2017	Oct	Topaz	LowInput	0	17-run1-bhan-17	17TLi10
17-TLi1-NL	CA	Y2017	PS	Topaz	LowInput	214	17-run2-bhan-17	17TLiNL
17-TLi2-01	CA	Y2017	Jan	Topaz	LowInput	100	17-run1-bhan-17	17TLi01
17-TLi2-05	CA	Y2017	May	Topaz	LowInput	200	17-run2-bhan-17	17TLi05
17-TLi2-10	CA	Y2017	Oct	Topaz	LowInput	0	17-run1-bhan-17	17TLi10
17-TLi2-NL	CA	Y2017	PS	Topaz	LowInput	214	17-run2-bhan-17	17TLiNL
18-AIP1-05-CA	CA	Y2018	May	Ariane	IP	200	18-run1-bhan-18	18AIP05CA
18-AIP1-05-KL	KL	Y2018	May	Ariane	IP	200	18-run2-bhan-18	18AIP05KL
18-AIP1-NL-CA	CA	Y2018	PS	Ariane	IP	214	18-run1-bhan-18	18AIPNLCA
18-AIP1-NL-KL	KL	Y2018	PS	Ariane	IP	214	18-run1-bhan-18	18AIPNLKL
18-AIP2-05-CA	CA	Y2018	May	Ariane	IP	200	18-run1-bhan-18	18AIP05CA
18-AIP2-05-KL	KL	Y2018	May	Ariane	IP	200	18-run2-bhan-18	18AIP05KL
18-AIP2-10-HA	HA	Y2018	Oct	Ariane	IP	0	18-run1-bhan-18	18AIP10HA
18-AIP2-NL-CA	CA	Y2018	PS	Ariane	IP	214	18-run1-bhan-18	18AIPNLCA
18-AIP2-NL-KL	KL	Y2018	PS	Ariane	IP	214	18-run1-bhan-18	18AIPNLKL
18-AK1-05-CA	CA	Y2018	May	Ariane	Control	200	18-run2-bhan-18	18AK05CA
18-AK1-05-KL	KL	Y2018	May	Ariane	Control	200	18-run2-bhan-18	18AK05KL
18-AK1-10-HA	HA	Y2018	Oct	Ariane	Control	0	18-run2-bhan-18	18AK10HA
18-AK1-NL-CA	CA	Y2018	PS	Ariane	Control	214	18-run2-bhan-18	18AKNLCA
18-AK2-05-CA	CA	Y2018	May	Ariane	Control	200	18-run2-bhan-18	18AK05CA
18-AK2-05-KL	KL	Y2018	May	Ariane	Control	200	18-run2-bhan-18	18AK05KL
18-AK2-10-HA	HA	Y2018	Oct	Ariane	Control	0	18-run2-bhan-18	18AK10HA
18-AK2-NL-CA	CA	Y2018	PS	Ariane	Control	214	18-run2-bhan-18	18AKNLCA
18-AK2-NL-KL	KL	Y2018	PS	Ariane	Control	214	18-run2-bhan-18	18AKNLKL
18-ALi1-05-CA	CA	Y2018	May	Ariane	LowInput	200	18-run2-bhan-18	18ALi05CA
18-ALi1-05-KL	KL	Y2018	May	Ariane	LowInput	200	18-run2-bhan-18	18ALi05KL
18-ALi1-10-HA	HA	Y2018	Oct	Ariane	LowInput	0	18-run2-bhan-18	18ALi10HA
18-ALi1-NL-CA	CA	Y2018	PS	Ariane	LowInput	214	18-run1-bhan-18	18ALiNLCA
18-ALi1-NL-KL	KL	Y2018	PS	Ariane	LowInput	214	18-run2-bhan-18	18ALiNLKL
18-ALi2-05-CA	CA	Y2018	May	Ariane	LowInput	200	18-run2-bhan-18	18ALi05CA
18-ALi2-05-KL	KL	Y2018	May	Ariane	LowInput	200	18-run2-bhan-18	18ALi05KL
18-ALi2-10-HA	HA	Y2018	Oct	Ariane	LowInput	0	18-run2-bhan-18	18ALi10HA
18-ALi2-NL-CA	CA	Y2018	PS	Ariane	LowInput	214	18-run1-bhan-18	18ALiNLCA
18-ALi2-NL-KL	KL	Y2018	PS	Ariane	LowInput	214	18-run2-bhan-18	18ALiNLKL
18-OIP1-05-CA	CA	Y2018	May	Otava	IP	200	18-run1-bhan-18	18OIP05CA
18-OIP1-05-KL	KL	Y2018	May	Otava	IP	200	18-run1-bhan-18	18OIP05KL
18-OIP1-10-HA	HA	Y2018	Oct	Otava	IP	0	18-run1-bhan-18	18OIP10HA
18-OIP1-NL-CA	CA	Y2018	PS	Otava	IP	214	18-run2-bhan-18	18OIPNLCA
18-OIP1-NL-KL	KL	Y2018	PS	Otava	IP	214	18-run1-bhan-18	18OIPNLKL
18-OIP2-05-CA	CA	Y2018	May	Otava	IP	200	18-run1-bhan-18	18OIP05CA
18-OIP2-05-KL	KL	Y2018	May	Otava	IP	200	18-run1-bhan-18	18OIP05KL
18-OIP2-10-HA	HA	Y2018	Oct	Otava	IP	0	18-run1-bhan-18	18OIP10HA
18-OIP2-NL-CA	CA	Y2018	PS	Otava	IP	214	18-run2-bhan-18	18OIPNLCA
18-OIP2-NL-KL	KL	Y2018	PS	Otava	IP	214	18-run1-bhan-18	18OIPNLKL
18-OK1-05-CA	CA	Y2018	May	Otava	Control	200	18-run1-bhan-18	18OK05CA
18-OK1-05-KL	KL	Y2018	May	Otava	Control	200	18-run1-bhan-18	18OK05KL
18-OK1-10-HA	HA	Y2018	Oct	Otava	Control	0	18-run1-bhan-18	18OK10HA
18-OK1-NL-CA	CA	Y2018	PS	Otava	Control	214	18-run1-bhan-18	18OKNLCA
18-OK1-NL-KL	KL	Y2018	PS	Ariane	Control	214	18-run1-bhan-18	18OKNLKL
18-OK2-05-CA	CA	Y2018	May	Otava	Control	200	18-run1-bhan-18	18OK05CA
18-OK2-05-KL	KL	Y2018	May	Otava	Control	200	18-run1-bhan-18	18OK05KL
18-OK2-10-HA	HA	Y2018	Oct	Otava	Control	0	18-run1-bhan-18	18OK10HA
18-OK2-NL-CA	CA	Y2018	PS	Otava	Control	214	18-run1-bhan-18	18OKNLCA
18-OK2-NL-KL	KL	Y2018	PS	Otava	Control	214	18-run1-bhan-18	18OKNLKL
18-OLi1-05-CA	CA	Y2018	May	Otava	LowInput	200	18-run1-bhan-18	18OLi05CA
18-OLi1-05-KL	KL	Y2018	May	Otava	LowInput	200	18-run1-bhan-18	18OLi05KL
18-OLi1-10-HA	HA	Y2018	Oct	Otava	LowInput	0	18-run1-bhan-18	18OLi10HA
18-OLi1-NL-CA	CA	Y2018	PS	Otava	LowInput	214	18-run1-bhan-18	18OLiNLCA
18-OLi1-NL-KL	KL	Y2018	PS	Otava	LowInput	214	18-run1-bhan-18	18OLiNLKL
18-OLi2-05-CA	CA	Y2018	May	Otava	LowInput	200	18-run1-bhan-18	18OLi05CA
18-OLi2-05-KL	KL	Y2018	May	Otava	LowInput	200	18-run1-bhan-18	18OLi05KL
18-OLi2-10-HA	HA	Y2018	Oct	Otava	LowInput	0	18-run1-bhan-18	18OLi10HA
18-OLi2-NL-CA	CA	Y2018	PS	Otava	LowInput	214	18-run1-bhan-18	18OLiNLCA
18-OLi2-NL-KL	KL	Y2018	PS	Otava	LowInput	214	18-run1-bhan-18	18OLiNLKL
18-TIP1-05-CA	CA	Y2018	May	Topaz	IP	200	18-run2-bhan-18	18TIP05CA
18-TIP1-05-KL	KL	Y2018	May	Topaz	IP	200	18-run2-bhan-18	18TIP05KL
18-TIP1-10-HA	HA	Y2018	Oct	Topaz	IP	0	18-run2-bhan-18	18TIP10HA
18-TIP1-NL-CA	CA	Y2018	PS	Topaz	IP	214	18-run2-bhan-18	18TIPNLCA
18-TIP1-NL-KL	KL	Y2018	PS	Topaz	IP	214	18-run2-bhan-18	18TIPNLKL
18-TIP2-05-CA	CA	Y2018	May	Topaz	IP	200	18-run2-bhan-18	18TIP05CA
18-TIP2-05-KL	KL	Y2018	May	Topaz	IP	200	18-run2-bhan-18	18TIP05KL
18-TIP2-10-HA	HA	Y2018	May	Topaz	IP	200	18-run2-bhan-18	18TIP10HA
18-TIP2-NL-CA	CA	Y2018	PS	Topaz	IP	214	18-run2-bhan-18	18TIPNLCA
18-TIP2-NL-KL	KL	Y2018	PS	Topaz	IP	214	18-run2-bhan-18	18TIPNLKL
18-TK1-05-KL	KL	Y2018	May	Topaz	Control	200	18-run1-bhan-18	18TK05KL
18-TK1-10-HA	HA	Y2018	Oct	Topaz	Control	0	18-run1-bhan-18	18TK10HA
18-TK1-NL-KL	KL	Y2018	PS	Topaz	Control	214	18-run2-bhan-18	18TKNLKL
18-TK2-05-KL	KL	Y2018	May	Topaz	Control	200	18-run1-bhan-18	18TK05KL
18-TK2-10-HA	HA	Y2018	Oct	Topaz	Control	0	18-run1-bhan-18	18TK10HA
18-TK2-NL-KL	KL	Y2018	PS	Topaz	Control	214	18-run2-bhan-18	18TKNLKL
18-TLi1-05-CA	CA	Y2018	May	Topaz	LowInput	200	18-run2-bhan-18	18TLi05CA
18-TLi1-05-KL	KL	Y2018	May	Topaz	LowInput	200	18-run2-bhan-18	18TLi05KL
18-TLi1-10-HA	HA	Y2018	Oct	Topaz	LowInput	0	18-run1-bhan-18	18TLi10HA
18-TLi1-NL-CA	CA	Y2018	PS	Topaz	LowInput	214	18-run2-bhan-18	18TLiNLCA
18-TLi1-NL-KL	KL	Y2018	PS	Topaz	LowInput	214	18-run2-bhan-18	18TLiNLKL
18-TLi2-05-CA	CA	Y2018	May	Topaz	LowInput	200	18-run2-bhan-18	18TLi05CA
18-TLi2-05-KL	KL	Y2018	May	Topaz	LowInput	200	18-run2-bhan-18	18TLi05KL
18-TLi2-10-HA	HA	Y2018	Oct	Topaz	LowInput	0	18-run1-bhan-18	18TLi10HA
18-TLi2-NL-CA	CA	Y2018	PS	Topaz	LowInput	214	18-run2-bhan-18	18TLiNLCA
18-TLi2-NL-KL	KL	Y2018	PS	Topaz	LowInput	214	18-run2-bhan-18	18TLiNLKL
19-AIP1-05-CA	CA	Y2019	May	Ariane	IP	200	19-run3-bhan-19	19AIP05CA
19-AIP1-05-KL	KL	Y2019	May	Ariane	IP	200	19-run2-bhan-19	19AIP05KL
19-AIP1-10	HA	Y2019	Oct	Ariane	IP	0	19-run2-bhan-19	19AIP10
19-AIP1-NL-CA	CA	Y2019	PS	Ariane	IP	214	19-run3-bhan-19	19AIPNLCA
19-AIP1-NL-KL	KL	Y2019	PS	Ariane	IP	214	19-run3-bhan-19	19AIPNLKL
19-AIP2-05-CA	CA	Y2019	May	Ariane	IP	200	19-run3-bhan-19	19AIP05CA
19-AIP2-05-KL	KL	Y2019	May	Ariane	IP	200	19-run2-bhan-19	19AIP05KL
19-AIP2-10	HA	Y2019	Oct	Ariane	IP	0	19-run2-bhan-19	19AIP10
19-AIP2-NL-CA	CA	Y2019	PS	Ariane	IP	214	19-run3-bhan-19	19AIPNLCA
19-AIP2-NL-KL	KL	Y2019	PS	Ariane	IP	214	19-run3-bhan-19	19AIPNLKL
19-AK1-05-CA	CA	Y2019	May	Ariane	Control	200	19-run2-bhan-19	19AK05CA
19-AK1-05-KL	KL	Y2019	May	Ariane	Control	200	19-run2-bhan-19	19AK05KL
19-AK1-10	HA	Y2019	Oct	Ariane	Control	0	19-run2-bhan-19	19AK10
19-AK1-NL-CA	CA	Y2019	PS	Ariane	Control	214	19-run2-bhan-19	19AKNLCA
19-AK1-NL-KL	KL	Y2019	PS	Ariane	Control	214	19-run2-bhan-19	19AKNLKL
19-AK2-05-CA	CA	Y2019	May	Ariane	Control	200	19-run2-bhan-19	19AK05CA
19-AK2-05-KL	KL	Y2019	May	Ariane	Control	200	19-run2-bhan-19	19AK05KL
19-AK2-10	HA	Y2019	Oct	Ariane	Control	0	19-run2-bhan-19	19AK10
19-AK2-NL-CA	CA	Y2019	PS	Ariane	Control	214	19-run2-bhan-19	19AKNLCA
19-AK2-NL-KL	KL	Y2019	PS	Ariane	Control	214	19-run2-bhan-19	19AKNLKL
19-ALi1-05-CA	CA	Y2019	May	Ariane	LowInput	200	19-run2-bhan-19	19ALi05CA
19-ALi1-05-KL	KL	Y2019	May	Ariane	LowInput	200	19-run2-bhan-19	19ALi05KL
19-ALi1-10	HA	Y2019	Oct	Ariane	LowInput	0	19-run2-bhan-19	19ALi10
19-ALi1-NL-CA	CA	Y2019	PS	Ariane	LowInput	214	19-run3-bhan-19	19ALiNLCA
19-ALi1-NL-KL	KL	Y2019	PS	Ariane	LowInput	214	19-run2-bhan-19	19ALiNLKL
19-ALi2-05-CA	CA	Y2019	May	Ariane	LowInput	200	19-run2-bhan-19	19ALi05CA
19-ALi2-05-KL	KL	Y2019	May	Ariane	LowInput	200	19-run2-bhan-19	19ALi05KL
19-ALi2-10	HA	Y2019	Oct	Ariane	LowInput	0	19-run2-bhan-19	19ALi10
19-ALi2-NL-CA	CA	Y2019	PS	Ariane	LowInput	214	19-run3-bhan-19	19ALiNLCA
19-ALi2-NL-KL	KL	Y2019	PS	Ariane	LowInput	214	19-run2-bhan-19	19ALiNLKL
19-OIP1-05-CA	CA	Y2019	May	Otava	IP	200	19-run3-bhan-19	19OIP05CA
19-OIP1-05-KL	KL	Y2019	May	Otava	IP	200	19-run3-bhan-19	19OIP05KL
19-OIP1-10	HA	Y2019	Oct	Otava	IP	0	19-run3-bhan-19	19OIP10
19-OIP1-NL-CA	CA	Y2019	PS	Otava	IP	214	19-run3-bhan-19	19OIPNLCA
19-OIP1-NL-KL	KL	Y2019	PS	Otava	IP	214	19-run3-bhan-19	19OIPNLKL
19-OIP2-05-CA	CA	Y2019	May	Otava	IP	200	19-run3-bhan-19	19OIP05CA
19-OIP2-05-KL	KL	Y2019	May	Otava	IP	200	19-run3-bhan-19	19OIP05KL
19-OIP2-10	HA	Y2019	Oct	Otava	IP	0	19-run3-bhan-19	19OIP10
19-OIP2-NL-CA	CA	Y2019	PS	Otava	IP	214	19-run3-bhan-19	19OIPNLCA
19-OIP2-NL-KL	KL	Y2019	PS	Otava	IP	214	19-run3-bhan-19	19OIPNLKL
19-OK1-05-CA	CA	Y2019	May	Otava	Control	200	19-run3-bhan-19	19OK05CA
19-OK1-05-KL	KL	Y2019	May	Otava	Control	200	19-run3-bhan-19	19OK05KL
19-OK1-10	HA	Y2019	Oct	Otava	Control	0	19-run3-bhan-19	19OK10
19-OK1-NL-CA	CA	Y2019	PS	Otava	Control	214	19-run3-bhan-19	19OKNLCA
19-OK1-NL-KL	KL	Y2019	PS	Otava	Control	214	19-run3-bhan-19	19OKNLKL
19-OK2-05-CA	CA	Y2019	May	Otava	Control	200	19-run3-bhan-19	19OK05CA
19-OK2-05-KL	KL	Y2019	May	Otava	Control	200	19-run3-bhan-19	19OK05KL
19-OK2-10	HA	Y2019	Oct	Otava	Control	0	19-run2-bhan-19	19OK10
19-OK2-NL-Ca	CA	Y2019	PS	Otava	Control	214	19-run3-bhan-19	19OKNLCA
19-OK2-NL-KL	KL	Y2019	PS	Otava	Control	214	19-run3-bhan-19	19OKNLKL
19-OLi1-05-CA	CA	Y2019	May	Otava	LowInput	200	19-run3-bhan-19	19OLi05CA
19-OLi1-05-KL	KL	Y2019	May	Otava	LowInput	200	19-run3-bhan-19	19OLi05KL
19-Oli1-10	HA	Y2019	Oct	Otava	LowInput	0	19-run3-bhan-19	19OLi10
19-OLi12-05-CA	CA	Y2019	May	Otava	LowInput	200	19-run3-bhan-19	19OLi05CA
19-OLi1-NL-CA	CA	Y2019	PS	Otava	LowInput	214	19-run3-bhan-19	19OLiNLCA
19-OLi1-NL-KL	KL	Y2019	PS	Otava	LowInput	214	19-run3-bhan-19	19OLiNLKL
19-OLi2-05-KL	KL	Y2019	May	Otava	LowInput	200	19-run3-bhan-19	19OLi05KL
19-Oli2-10	HA	Y2019	Oct	Otava	LowInput	0	19-run3-bhan-19	19OLi10
19-OLi2-NL-CA	CA	Y2019	PS	Otava	LowInput	214	19-run3-bhan-19	19OLiNLCA
19-OLi2-NL-KL	KL	Y2019	PS	Otava	LowInput	214	19-run3-bhan-19	19OLiNLKL
19-TIP1-05-CA	CA	Y2019	May	Topaz	IP	200	19-run2-bhan-19	19TIP05CA
19-TIP1-05-KL	KL	Y2019	May	Topaz	IP	200	19-run2-bhan-19	19TIP05KL
19-TIP1-10	HA	Y2019	Oct	Topaz	IP	0	19-run2-bhan-19	19TIP10
19-TIP1-NL-KL	KL	Y2019	PS	Topaz	IP	214	19-run2-bhan-19	19TIPNLKL
19-TIP2-05-CA	CA	Y2019	May	Topaz	IP	200	19-run2-bhan-19	19TIP05CA
19-TIP2-05-KL	KL	Y2019	May	Topaz	IP	200	19-run2-bhan-19	19TIP05KL
19-TIP2-10	HA	Y2019	Oct	Topaz	IP	0	19-run2-bhan-19	19TIP10
19-TIP2-NL-KL	KL	Y2019	PS	Topaz	IP	214	19-run2-bhan-19	19TIPNLKL
19-TK1-05-KL	KL	Y2019	May	Topaz	Control	200	19-run2-bhan-19	19TK5KL
19-TK1-10	HA	Y2019	Oct	Topaz	Control	0	19-run3-bhan-19	19TK10
19-TK1-NL-CA	CA	Y2019	PS	Topaz	Control	214	19-run2-bhan-19	19TKNLCA
19-TK1-NL-KL	KL	Y2019	PS	Topaz	Control	214	19-run2-bhan-19	19TKNLKL
19-TK2-05-KL	KL	Y2019	May	Topaz	Control	200	19-run2-bhan-19	19TK5KL
19-TK2-10	HA	Y2019	Oct	Topaz	Control	0	19-run3-bhan-19	19TK10
19-TK2-NL-CA	CA	Y2019	PS	Topaz	Control	214	19-run2-bhan-19	19TKNLCA
19-TK2-NL-KL	KL	Y2019	PS	Topaz	Control	214	19-run2-bhan-19	19TKNLKL
19-TLi1-05-CA	CA	Y2019	May	Topaz	LowInput	200	19-run2-bhan-19	19TLi05CA
19-TLi1-05-KL	KL	Y2019	May	Topaz	LowInput	200	19-run2-bhan-19	19TLi05KL
19-TLi1-10	HA	Y2019	Oct	Topaz	LowInput	0	19-run3-bhan-19	19TLi10
19-TLi1-NL-KL	KL	Y2019	PS	Topaz	LowInput	214	19-run2-bhan-19	19TLiNLKL
19-TLi2-05-CA	CA	Y2019	May	Topaz	LowInput	200	19-run2-bhan-19	19TLi05CA
19-TLi2-05-KL	KL	Y2019	May	Topaz	LowInput	200	19-run2-bhan-19	19TLi05KL
19-TLi2-10	HA	Y2019	Oct	Topaz	LowInput	0	19-run3-bhan-19	19TLi10
19-TLi2-NL-KL	KL	Y2019	PS	Topaz	LowInput	214	19-run2-bhan-19	19TLiNLKL

## Sheet: Table_S2
Permanova on fungal dataset rarified to 10000 reads per sample	Df	SumsOfSqs	MeanSqs	F.Model	R2	Pr(>F)
Storage	2	2.31793	1.15896	35.0857	0.113831	0.001
Year	3	1.7608	0.586934	17.7684	0.0864711	0.001
Month	3	1.45765	0.485883	14.7093	0.0715836	0.001
Treatment	2	0.937309	0.468655	14.1877	0.0460303	0.001
Variety	2	0.825034	0.412517	12.4882	0.0405166	0.001
Storage:Year	3	0.33422	0.111407	3.37265	0.0164132	0.001
Storage:Month	1	0.0696443	0.0696443	2.10836	0.00342016	0.061
Year:Month	4	0.384888	0.096222	2.91296	0.0189015	0.001
Storage:Treatment	4	0.36171	0.0904275	2.73754	0.0177632	0.001
Year:Treatment	6	0.857783	0.142964	4.32799	0.0421249	0.001
Month:Treatment	6	0.54562	0.0909367	2.75295	0.0267948	0.001
Storage:Variety	4	0.426995	0.106749	3.23163	0.0209693	0.001
Year:Variety	6	0.922453	0.153742	4.65428	0.0453007	0.001
Month:Variety	6	0.363968	0.0606613	1.83642	0.0178741	0.008
Treatment:Variety	4	0.292729	0.0731824	2.21547	0.0143756	0.003
Storage:Year:Month	1	0.192666	0.192666	5.83264	0.00946164	0.001
Storage:Year:Treatment	5	0.398684	0.0797368	2.4139	0.019579	0.001
Storage:Month:Treatment	2	0.103283	0.0516415	1.56336	0.00507213	0.105
Year:Month:Treatment	6	0.36852	0.06142	1.85938	0.0180976	0.01
Storage:Year:Variety	5	0.440791	0.0881582	2.66884	0.0216468	0.001
Storage:Month:Variety	2	0.219326	0.109663	3.31986	0.0107709	0.002
Year:Month:Variety	7	0.3419	0.0488429	1.47864	0.0167904	0.05
Storage:Treatment:Variety	8	0.370571	0.0463213	1.4023	0.0181983	0.067
Year:Treatment:Variety	12	0.783019	0.0652515	1.97538	0.0384532	0.001
Month:Treatment:Variety	12	0.626876	0.0522397	1.58147	0.0307852	0.01
Storage:Year:Month:Treatment	2	0.111615	0.0558077	1.68948	0.00548132	0.089
Storage:Year:Month:Variety	1	0.0862131	0.0862131	2.60995	0.00423384	0.04
Storage:Year:Treatment:Variety	6	0.506998	0.0844997	2.55808	0.0248981	0.001
Storage:Month:Treatment:Variety	3	0.256663	0.0855544	2.59001	0.0126045	0.001
Year:Month:Treatment:Variety	6	0.228615	0.0381025	1.15349	0.011227	0.258
Residuals	105	3.4684	0.0330324	NA	0.17033	NA
Total	239	20.3629	NA	NA	1	NA

## Sheet: Table_S3
Permanova on bacterial dataset rarified to 5000 reads per sample	Df	SumsOfSqs	MeanSqs	F.Model	R2	Pr(>F)
Storage	2	1.53057	0.765287	6.93679	0.0545319	0.001
Year	3	4.14303	1.38101	12.5179	0.147609	0.001
Month	3	6.80539	2.26846	20.562	0.242465	0.001
Treatment	2	0.451229	0.225614	2.04504	0.0160766	0.077
Variety	2	0.431809	0.215904	1.95702	0.0153846	0.097
Storage:Year	3	1.4363	0.478767	4.33968	0.0511731	0.006
Storage:Month	1	0.296887	0.296887	2.69107	0.0105776	0.099
Year:Month	2	0.47164	0.23582	2.13754	0.0168038	0.084
Storage:Treatment	3	1.14516	0.38172	3.46002	0.0408002	0.011
Year:Treatment	6	4.06023	0.676704	6.13385	0.144659	0.001
Month:Treatment	5	0.509785	0.101957	0.924168	0.0181628	0.537
Storage:Variety	3	2.5249	0.841633	7.62881	0.0899581	0.001
Year:Variety	1	0.363063	0.363063	3.29091	0.0129354	0.079
Month:Variety	4	0.30476	0.07619	0.690609	0.0108581	0.734
Treatment:Variety	4	0.937943	0.234486	2.12545	0.0334174	0.042
Storage:Year:Treatment	1	0.333652	0.333652	3.02432	0.0118875	0.04
Storage:Month:Treatment	1	0.125679	0.125679	1.13919	0.00447774	0.343
Month:Treatment:Variety	2	0.43032	0.21516	1.95027	0.0153316	0.123
Residuals	16	1.76517	0.110323	NA	0.0628901	NA
Total	64	28.0675	NA	NA	1	NA
